# Supplementary material for: Are Morphometrics Sufficient for Estimating Age of Pre-Fledging Birds in the Field? A Test Using Common Terns (Sterna hirundo)
Source: PLoS One. 2014 Nov 6;9(11):e111987. doi: 10.1371/journal.pone.0111987 (PMC4222966; doi:10.1371/journal.pone.0111987)
Supplement: File S1 — Biometric measurements used in tool development. (XLSX) [file pone.0111987.s005.xlsx]

## Sheet: legend
Metric	Definition
Measurements
wing	maximum wing chord (mm)
headbill	horizontal length from tip of bill to back of the head (mm)
mass	body mass (g)
Covariates
agegroup	grp1 = 0 – 3 days grp2 = 4 – 7 days grp3 = 8 – 12 days grp4 = 13 – 15 days grp5 = 16 – 19 days grp6 = 20 – 23 days
site	colony location and year of measurement: P08 = Presqu'ile Provincial Park, ON in 2008 P09 = Presqu'ile Provincial Park, ON in 2009 P10 = Presqu'ile Provincial Park, ON in 2010 P11 = Presqu'ile Provincial Park, ON in 2011 P12 = Presqu'ile Provincial Park, ON in 2012 P13 = Presqu'ile Provincial Park, ON in 2013 L13 = Little Island, Oneida Lake, NY in 2013

## Sheet: wing
site	agegroup	wing
P10	grp4	113
P10	grp5	143.5
P10	grp5	145.25
P10	grp5	126
P10	grp5	134.25
P10	grp5	144
P10	grp5	135.75
P10	grp5	128.5
P10	grp5	138
P10	grp5	131.5
P10	grp5	135
P10	grp5	147
P10	grp5	122.5
P10	grp5	147.5
P10	grp5	134.5
P10	grp5	127
P10	grp5	132.25
P10	grp5	129.5
P10	grp5	137.5
P10	grp5	139.75
P10	grp5	128
P10	grp5	127
P10	grp5	151.5
P10	grp5	133.5
P10	grp5	128.75
P10	grp5	127
P10	grp5	141
P10	grp5	142.5
P10	grp5	140
P10	grp5	130.5
P10	grp5	139.5
P10	grp5	148.25
P10	grp5	122.5
P10	grp5	109.25
P10	grp5	147
P10	grp5	132.75
P10	grp5	142.5
P10	grp5	125.5
P10	grp5	132.25
P10	grp5	138
P10	grp5	157
P10	grp5	130
P10	grp5	134.25
P10	grp5	92
P10	grp5	139.5
P10	grp5	151.5
P10	grp5	139.5
P10	grp5	125
P10	grp5	130.75
P10	grp5	142.5
P10	grp5	129
P10	grp5	144.5
P10	grp5	144
P10	grp5	135.75
P10	grp5	134.5
P10	grp5	135
P10	grp5	129
P10	grp5	125
P10	grp6	173.75
P10	grp6	174.75
P10	grp6	182
P10	grp6	173.75
P10	grp6	179.75
P10	grp6	184.5
P10	grp6	175.75
P10	grp6	165.5
P10	grp6	175.5
P10	grp6	175
P10	grp6	180.75
P10	grp6	187
P10	grp6	159
P12	grp1	17.75
P12	grp1	12.5
P12	grp1	18.75
P12	grp1	15.25
P12	grp1	15.75
P12	grp1	17.5
P12	grp1	22.5
P12	grp1	18
P12	grp1	29
P12	grp1	16.25
P12	grp1	17.75
P12	grp1	15
P12	grp1	17
P12	grp1	16.75
P12	grp1	14.5
P12	grp1	16
P12	grp1	17.25
P12	grp1	14.25
P12	grp1	14.75
P12	grp1	15.25
P12	grp1	15.25
P12	grp1	15
P12	grp1	14
P12	grp1	15.25
P12	grp1	19.75
P12	grp1	22
P12	grp1	16.75
P12	grp1	18.75
P12	grp1	14.75
P12	grp1	15.5
P12	grp1	15.25
P12	grp1	17.25
P12	grp1	14
P12	grp1	19
P12	grp1	16.25
P12	grp1	14.75
P12	grp1	15.5
P12	grp1	15
P12	grp1	21.5
P12	grp2	52.25
P12	grp2	22.75
P12	grp2	21.75
P12	grp2	20.25
P12	grp2	32
P12	grp2	51.75
P12	grp2	47.25
P12	grp2	40
P12	grp2	27.5
P12	grp2	32
P12	grp2	61.75
P12	grp2	21.75
P12	grp2	49.25
P12	grp2	41.25
P12	grp2	52
P12	grp2	29
P12	grp2	32
P12	grp2	29.25
P12	grp2	44.5
P12	grp2	30
P12	grp2	37.75
P12	grp2	30.5
P12	grp2	53.25
P12	grp2	41.75
P12	grp2	33.5
P12	grp2	42.5
P12	grp2	57
P12	grp2	32.75
P12	grp2	27
P12	grp2	39.5
P12	grp2	63.25
P12	grp2	38
P12	grp2	33.75
P12	grp2	51.5
P12	grp2	30.5
P12	grp3	75
P12	grp3	93.5
P12	grp3	59.25
P12	grp3	72
P12	grp3	68
P12	grp3	63.5
P12	grp3	90.5
P12	grp3	60.25
P12	grp3	52
P12	grp3	103
P12	grp3	101.25
P12	grp3	69.25
P12	grp3	75
P12	grp3	75
P12	grp3	72.75
P12	grp3	43.5
P12	grp3	48.25
P12	grp3	79
P12	grp3	57.25
P12	grp3	68.25
P12	grp3	66.5
P12	grp3	56.25
P12	grp3	78
P12	grp3	61
P12	grp3	45.25
P12	grp3	76
P12	grp3	82.5
P12	grp3	67
P12	grp3	50
P12	grp3	59.75
P12	grp3	42.25
P12	grp3	81
P12	grp3	80
P12	grp3	72.25
P12	grp3	58.25
P12	grp3	72
P12	grp4	119
P12	grp4	96.25
P12	grp4	121.75
P12	grp4	115
P12	grp4	125.25
P12	grp4	105
P12	grp4	120
P12	grp4	135
P12	grp4	100.25
P12	grp4	109
P12	grp4	109
P12	grp4	107.75
P12	grp4	117.5
P12	grp4	114.5
P12	grp4	105.75
P12	grp4	129.75
P12	grp4	114.5
P12	grp4	110
P12	grp4	84.5
P12	grp4	109.5
P12	grp4	110.25
P12	grp4	114

## Sheet: headbill
site	agegroup	headbill
L13	grp5	65.03
L13	grp5	61.6
L13	grp5	60
L13	grp5	60.52
L13	grp5	56.13
L13	grp5	62.71
L13	grp5	60.11
L13	grp5	61.58
L13	grp5	60.67
L13	grp5	59.16
L13	grp5	57.77
L13	grp6	61.54
L13	grp6	60.79
L13	grp6	67.58
L13	grp6	60.53
L13	grp6	66.35
L13	grp6	68.77
L13	grp6	59.85
P12	grp1	36.305
P12	grp1	32.51
P12	grp1	38.66
P12	grp1	33.315
P12	grp1	34.96
P12	grp1	32.365
P12	grp1	32.31
P12	grp1	32.065
P12	grp1	40.675
P12	grp1	31.47
P12	grp1	35.165
P12	grp1	32.1
P12	grp1	34.905
P12	grp1	38.035
P12	grp1	31.28
P12	grp1	33.375
P12	grp1	34.81
P12	grp1	30.705
P12	grp1	38.385
P12	grp1	30.76
P12	grp1	33.04
P12	grp1	34.165
P12	grp1	36.655
P12	grp1	32.375
P12	grp1	34.29
P12	grp1	33.62
P12	grp1	32.435
P12	grp1	31.13
P12	grp1	41.3
P12	grp1	34.55
P12	grp1	37.585
P12	grp1	32.7
P12	grp1	38.24
P12	grp1	33.82
P12	grp1	32.95
P12	grp1	34.47
P12	grp1	36.545
P12	grp1	36.835
P12	grp1	38.54
P12	grp1	31.56
P12	grp1	34.63
P12	grp1	37.145
P12	grp1	30.26
P12	grp1	33.015
P12	grp1	31.41
P12	grp1	33.99
P12	grp1	33.04
P12	grp1	30.555
P12	grp1	33.82
P12	grp1	33.305
P12	grp1	34.135
P12	grp1	34.55
P12	grp1	31.565
P12	grp1	32.175
P12	grp1	37.35
P12	grp1	33.365
P12	grp1	32.62
P12	grp1	32.86
P12	grp1	31.38
P12	grp1	32.075
P12	grp1	36.52
P12	grp1	33.165
P12	grp1	34.83
P12	grp1	31.61
P12	grp1	34.17
P12	grp1	32.595
P12	grp1	33.41
P12	grp1	31.62
P12	grp1	31.105
P12	grp1	30.505
P12	grp1	31.04
P12	grp1	32
P12	grp1	34.57
P12	grp1	34.88
P12	grp1	36.86
P12	grp1	31.73
P12	grp1	41.08
P12	grp1	32.15
P12	grp1	31.59
P12	grp1	34.98
P12	grp1	35.09
P12	grp1	32.965
P12	grp1	31.01
P12	grp1	35.425
P12	grp1	36.18
P12	grp1	34.71
P12	grp1	34.51
P12	grp1	32.62
P12	grp1	38.14
P12	grp1	31.885
P12	grp1	32.095
P12	grp1	37.42
P12	grp1	38.525
P12	grp1	33.54
P12	grp1	34.23
P12	grp1	31.365
P12	grp2	43.225
P12	grp2	48.245
P12	grp2	58.365
P12	grp2	42.925
P12	grp2	44.955
P12	grp2	44.21
P12	grp2	50.515
P12	grp2	43.755
P12	grp2	42.075
P12	grp2	39.935
P12	grp2	41.3
P12	grp2	46.705
P12	grp2	44.525
P12	grp2	43.165
P12	grp2	44.295
P12	grp2	49.72
P12	grp2	47.515
P12	grp2	44.27
P12	grp2	47.845
P12	grp2	45.24
P12	grp2	40.46
P12	grp2	48.915
P12	grp2	44.66
P12	grp2	37.885
P12	grp2	43.975
P12	grp2	46.025
P12	grp3	53.575
P12	grp3	53.275
P12	grp3	49.78
P12	grp3	57.92
P12	grp3	52.83
P12	grp3	45.505
P12	grp3	53.405
P12	grp3	48.95
P12	grp3	50.97
P12	grp3	53.37
P12	grp3	55.895
P12	grp3	54.095
P12	grp3	56.11
P12	grp3	54.345
P12	grp3	54.71
P12	grp3	58.7
P12	grp3	51.105
P12	grp3	52.995
P12	grp3	54.145
P12	grp3	55.485
P12	grp3	49.61
P12	grp3	50.68
P12	grp3	57.055
P12	grp3	52.905
P12	grp3	53.89
P12	grp3	50.575
P12	grp3	52.73
P12	grp3	50.22
P12	grp3	54.095
P12	grp3	53.84
P12	grp3	52.48
P12	grp3	50.92
P12	grp3	57.83
P12	grp3	53.985
P12	grp3	52.925
P12	grp3	52.17
P12	grp4	63.1
P12	grp4	58.725
P12	grp4	59.24
P12	grp4	60.445
P12	grp4	60.415
P12	grp4	61.055
P12	grp4	60.125
P12	grp4	60.28
P12	grp4	63.55
P12	grp4	58.225
P12	grp4	62.575
P12	grp4	57.325
P12	grp4	62.665
P12	grp4	57.495
P12	grp4	62.055
P12	grp4	58.865
P12	grp4	61.67
P12	grp4	61.18
P12	grp4	61.62
P12	grp4	60.945
P12	grp4	58
P12	grp4	62.25
P12	grp5	64.855
P12	grp5	62.115
P12	grp5	64.47
P12	grp5	62.11

## Sheet: mass
site	agegroup	mass
P08	grp1	15
P08	grp1	15.25
P08	grp1	15.25
P08	grp1	16.5
P08	grp1	12.75
P08	grp1	12.75
P08	grp1	17.25
P08	grp1	15.75
P08	grp1	15
P08	grp1	14.75
P08	grp1	16
P08	grp1	14.5
P08	grp1	17.35
P08	grp1	12.25
P08	grp1	15.75
P08	grp1	18.5
P08	grp1	16.25
P08	grp1	16
P08	grp1	15
P08	grp1	16.75
P08	grp1	17
P08	grp1	18.75
P08	grp1	12.75
P08	grp1	14.25
P08	grp1	12.25
P08	grp1	15.75
P08	grp1	16
P08	grp1	15
P08	grp1	14.75
P08	grp1	14.75
P08	grp1	15.75
P08	grp1	15
P08	grp1	14.5
P08	grp1	16.5
P08	grp1	15
P08	grp1	16.5
P08	grp1	18
P08	grp1	16
P08	grp1	16.75
P08	grp1	14
P08	grp1	11.5
P08	grp1	14.25
P08	grp1	14.5
P08	grp1	16.25
P08	grp1	15
P08	grp1	17.75
P08	grp1	16
P08	grp1	14.5
P08	grp1	14
P08	grp1	17.5
P08	grp1	14
P08	grp1	16.5
P08	grp1	16
P08	grp1	16.25
P08	grp1	15
P08	grp1	15.75
P08	grp1	15
P08	grp1	14.5
P08	grp1	18
P08	grp1	14.75
P08	grp1	18.5
P08	grp1	15.75
P08	grp1	18
P08	grp1	16
P08	grp1	17.5
P08	grp1	14.5
P08	grp1	18.25
P08	grp1	15.5
P08	grp1	11.75
P08	grp1	17.25
P08	grp1	15.5
P08	grp1	17.5
P08	grp1	13
P08	grp1	18.5
P08	grp1	15.5
P08	grp1	16.75
P08	grp1	14.25
P08	grp1	12.5
P08	grp1	14.5
P08	grp1	17
P08	grp1	16.25
P08	grp1	17
P08	grp1	14.75
P08	grp1	17
P08	grp1	11.75
P08	grp1	14.25
P08	grp1	14.95
P08	grp1	15.5
P08	grp1	13.25
P08	grp1	15.25
P08	grp1	15
P08	grp1	13.25
P08	grp1	18.5
P08	grp1	16
P08	grp1	13.75
P08	grp1	14.25
P08	grp1	14.25
P08	grp1	14.25
P08	grp1	16
P08	grp1	17.25
P08	grp1	16.75
P08	grp1	15
P08	grp1	13.25
P08	grp1	19
P08	grp1	17.75
P08	grp1	17.75
P08	grp1	13.25
P08	grp1	15.5
P08	grp1	15.5
P08	grp1	14.75
P08	grp1	16.25
P08	grp1	16.25
P08	grp1	13.5
P08	grp1	14.5
P08	grp1	14.5
P08	grp1	14
P08	grp1	13.75
P08	grp1	12.25
P08	grp1	15.5
P08	grp1	13.25
P08	grp1	15.75
P08	grp1	17.25
P08	grp1	16.75
P08	grp1	15.25
P08	grp1	14.75
P08	grp1	17.5
P08	grp1	20
P08	grp1	18
P08	grp1	25
P08	grp1	15.75
P08	grp1	17.5
P08	grp1	20.5
P08	grp1	25.5
P08	grp1	18
P08	grp1	18
P08	grp1	21
P08	grp1	16
P08	grp1	18.25
P08	grp1	16.25
P08	grp1	21.5
P08	grp1	17
P08	grp1	18
P08	grp1	22.75
P08	grp1	16.5
P08	grp1	22
P08	grp1	15
P08	grp1	24
P08	grp1	12.25
P08	grp1	24
P08	grp1	19.5
P08	grp1	13.5
P08	grp1	13.25
P08	grp1	12.75
P08	grp1	21.25
P08	grp1	24.75
P08	grp1	20.25
P08	grp1	18.5
P08	grp1	21.75
P08	grp1	15.5
P08	grp1	16
P08	grp1	20.25
P08	grp1	18.75
P08	grp1	19.5
P08	grp1	13.5
P08	grp1	14
P08	grp1	16.25
P08	grp1	19.5
P08	grp1	12
P08	grp1	18.25
P08	grp1	22
P08	grp1	24
P08	grp1	16.75
P08	grp1	22.75
P08	grp1	19
P08	grp1	20.75
P08	grp1	17
P08	grp1	20
P08	grp1	19.25
P08	grp1	20.5
P08	grp1	19.25
P08	grp1	14.25
P08	grp1	17
P08	grp1	21.5
P08	grp1	16.5
P08	grp1	20.5
P08	grp1	17.75
P08	grp1	21.75
P08	grp1	22
P08	grp1	18
P08	grp1	21.75
P08	grp1	16.5
P08	grp1	16.75
P08	grp1	15
P08	grp1	18.75
P08	grp1	16.5
P08	grp1	16.25
P08	grp1	18.25
P08	grp1	19.5
P08	grp1	22.5
P08	grp1	18
P08	grp1	16.25
P08	grp1	18.75
P08	grp1	20.25
P08	grp1	22.75
P08	grp1	11.25
P08	grp1	15.75
P08	grp1	19.5
P08	grp1	19.5
P08	grp1	11
P08	grp1	19.25
P08	grp1	17.75
P08	grp1	17.75
P08	grp1	15.5
P08	grp1	17.25
P08	grp1	19.25
P08	grp1	14.25
P08	grp1	22
P08	grp1	21
P08	grp1	19.75
P08	grp1	18.25
P08	grp1	19.75
P08	grp1	15
P08	grp1	14
P08	grp1	20
P08	grp1	19.5
P08	grp1	15
P08	grp1	17.25
P08	grp1	22
P08	grp1	20
P08	grp1	20.25
P08	grp1	22.75
P08	grp1	18.75
P08	grp1	13.75
P08	grp1	19.75
P08	grp1	20.5
P08	grp1	17
P08	grp1	21.75
P08	grp1	16.25
P08	grp1	21
P08	grp1	19.25
P08	grp1	20.5
P08	grp1	16.25
P08	grp1	16.5
P08	grp1	18.25
P08	grp1	17.75
P08	grp1	19.25
P08	grp1	21.5
P08	grp1	20.25
P08	grp1	20.5
P08	grp1	22.75
P08	grp1	19
P08	grp1	16.25
P08	grp1	21
P08	grp1	20
P08	grp1	15.25
P08	grp1	25.25
P08	grp1	20.75
P08	grp1	19.5
P08	grp1	30
P08	grp1	23
P08	grp1	28.5
P08	grp1	28.25
P08	grp1	22
P08	grp1	21.75
P08	grp1	26.25
P08	grp1	20.25
P08	grp1	30.75
P08	grp1	21.25
P08	grp1	30.25
P08	grp1	19.25
P08	grp1	19.25
P08	grp1	27
P08	grp1	26.25
P08	grp1	26
P08	grp1	23
P08	grp1	22
P08	grp1	27
P08	grp1	22.5
P08	grp1	20.25
P08	grp1	28.75
P08	grp1	31
P08	grp1	22
P08	grp1	21.75
P08	grp1	20.75
P08	grp1	23
P08	grp1	24.75
P08	grp1	17
P08	grp1	26.5
P08	grp1	19
P08	grp1	20.75
P08	grp1	24.75
P08	grp1	22.5
P08	grp1	23
P08	grp1	28
P08	grp1	26
P08	grp1	21.5
P08	grp1	30.5
P08	grp1	21.75
P08	grp1	18.5
P08	grp1	22.5
P08	grp1	25.5
P08	grp1	27.75
P08	grp1	19.75
P08	grp1	27.75
P08	grp1	22.25
P08	grp1	24.75
P08	grp1	18.75
P08	grp1	26.75
P08	grp1	24.25
P08	grp1	22
P08	grp1	18.75
P08	grp1	23.5
P08	grp1	35
P08	grp1	14
P08	grp1	29.5
P08	grp1	21
P08	grp1	19.5
P08	grp1	16.5
P08	grp1	19
P08	grp1	22
P08	grp1	20.75
P08	grp1	19.75
P08	grp1	21.25
P08	grp1	23.5
P08	grp1	38.75
P08	grp1	23
P08	grp1	30.5
P08	grp1	20.25
P08	grp1	10.75
P08	grp1	21.75
P08	grp1	26.25
P08	grp1	27.25
P08	grp1	26
P08	grp1	27.75
P08	grp1	22.25
P08	grp1	31
P08	grp1	17.75
P08	grp1	33.5
P08	grp1	34
P08	grp1	22
P08	grp1	28.5
P08	grp1	28
P08	grp1	24.75
P08	grp1	23.75
P08	grp1	23.75
P08	grp1	33
P08	grp1	16
P08	grp1	28
P08	grp1	36
P08	grp1	45
P08	grp1	26.5
P08	grp1	28.5
P08	grp1	29.75
P08	grp1	40.75
P08	grp1	36.5
P08	grp1	19.5
P08	grp1	27.25
P08	grp1	26.75
P08	grp1	23.25
P08	grp1	29.5
P08	grp1	29.25
P08	grp1	24
P08	grp1	21.5
P08	grp1	28
P08	grp1	30.25
P08	grp1	31
P08	grp1	27.75
P08	grp1	27
P08	grp1	31
P08	grp1	34.25
P08	grp1	25
P08	grp1	35
P08	grp1	31
P08	grp1	33.25
P08	grp1	33
P08	grp1	32.25
P08	grp1	20
P08	grp1	31.5
P08	grp1	31
P08	grp1	13
P08	grp1	38
P08	grp1	32
P08	grp1	30.5
P08	grp1	23
P08	grp1	31
P08	grp1	37.25
P08	grp1	27.5
P08	grp1	24
P08	grp1	32
P08	grp1	27.5
P08	grp1	30
P08	grp1	26
P08	grp1	31.75
P08	grp1	29.75
P08	grp1	35
P08	grp1	35.5
P08	grp1	28.75
P08	grp1	19.75
P08	grp1	19.25
P08	grp1	21.25
P08	grp1	35.5
P08	grp1	31.25
P08	grp1	15.75
P08	grp1	31.25
P08	grp1	20.5
P08	grp1	32
P08	grp1	22.75
P08	grp2	45
P08	grp2	23
P08	grp2	28.25
P08	grp2	37
P08	grp2	27.25
P08	grp2	28.25
P08	grp2	36.75
P08	grp2	30
P08	grp2	38.5
P08	grp2	35
P08	grp2	36
P08	grp2	34
P08	grp2	31
P08	grp2	44
P08	grp2	33.25
P08	grp2	46
P08	grp2	50
P08	grp2	45
P08	grp2	13
P08	grp2	34.5
P08	grp2	20.75
P08	grp2	42
P08	grp2	39.5
P08	grp2	29.5
P08	grp2	44
P08	grp2	31.5
P08	grp2	46
P08	grp2	33
P08	grp2	43
P08	grp2	34.25
P08	grp2	32
P08	grp2	47
P08	grp2	30.5
P08	grp2	37
P08	grp2	48
P08	grp2	32
P08	grp2	34
P08	grp2	27
P08	grp2	18.75
P08	grp2	33
P08	grp2	32.25
P08	grp2	50
P08	grp2	36
P08	grp2	43.5
P08	grp2	24.25
P08	grp2	40.75
P08	grp2	29.25
P08	grp2	38
P08	grp2	19.5
P08	grp2	37
P08	grp2	38
P08	grp2	36.75
P08	grp2	39.5
P08	grp2	30.5
P08	grp2	40.5
P08	grp2	48
P08	grp2	45
P08	grp2	47
P08	grp2	40.25
P08	grp2	31
P08	grp2	41.5
P08	grp2	55
P08	grp2	49.5
P08	grp2	40.5
P08	grp2	51
P08	grp2	39.5
P08	grp2	45.5
P08	grp2	32
P08	grp2	41
P08	grp2	49.75
P08	grp2	49
P08	grp2	40.5
P08	grp2	37.5
P08	grp2	47
P08	grp2	37
P08	grp2	43
P08	grp2	53
P08	grp2	34
P08	grp2	55
P08	grp2	44
P08	grp2	45
P08	grp2	34.5
P08	grp2	48
P08	grp2	47
P08	grp2	48
P08	grp2	24
P08	grp2	43.75
P08	grp2	37
P08	grp2	39.75
P08	grp2	66
P08	grp2	55.5
P08	grp2	31.5
P08	grp2	37.5
P08	grp2	35.5
P08	grp2	50
P08	grp2	37.25
P08	grp2	46
P08	grp2	36.5
P08	grp2	33.5
P08	grp2	40
P08	grp2	39
P08	grp2	23.25
P08	grp2	35.25
P08	grp2	41
P08	grp2	46
P08	grp2	27.75
P08	grp2	47.25
P08	grp2	40.75
P08	grp2	40.5
P08	grp2	55
P08	grp2	47.5
P08	grp2	53
P08	grp2	44
P08	grp2	45.5
P08	grp2	26.5
P08	grp2	54.5
P08	grp2	56
P08	grp2	49
P08	grp2	33
P08	grp2	56
P08	grp2	54
P08	grp2	58
P08	grp2	50
P08	grp2	58
P08	grp2	63
P08	grp2	48.5
P08	grp2	50
P08	grp2	46
P08	grp2	47
P08	grp2	54
P08	grp2	58
P08	grp2	52
P08	grp2	49
P08	grp2	43
P08	grp2	52
P08	grp2	63
P08	grp2	57
P08	grp2	48
P08	grp2	65.5
P08	grp2	43.5
P08	grp2	53
P08	grp2	28.25
P08	grp2	59
P08	grp2	46
P08	grp2	53.23
P08	grp2	60
P08	grp2	64
P08	grp2	63
P08	grp2	50.5
P08	grp2	54.5
P08	grp2	47
P08	grp2	31.75
P08	grp2	41
P08	grp2	45.75
P08	grp2	54
P08	grp2	66
P08	grp2	60
P08	grp2	60.5
P08	grp2	60
P08	grp2	38
P08	grp2	64
P08	grp2	53
P08	grp2	47.5
P08	grp2	61
P08	grp2	61
P08	grp2	68
P08	grp2	45
P08	grp2	70
P08	grp2	60.5
P08	grp2	66
P08	grp2	69
P08	grp2	52
P08	grp2	65
P08	grp2	49
P08	grp2	51
P08	grp2	38
P08	grp2	58
P08	grp2	65
P08	grp2	55
P08	grp2	72
P08	grp2	71
P08	grp2	47.5
P08	grp2	67
P08	grp2	67
P08	grp2	64
P08	grp2	54
P08	grp2	54
P08	grp2	65.5
P08	grp2	43
P08	grp2	55
P08	grp2	48.5
P08	grp2	75
P08	grp2	48
P08	grp2	57
P08	grp2	53.5
P08	grp2	67
P08	grp2	59
P08	grp2	68
P08	grp2	69
P08	grp2	55
P08	grp2	50
P08	grp2	55
P08	grp2	57.5
P08	grp2	62.5
P08	grp2	71
P08	grp2	54
P08	grp2	61
P08	grp2	36.5
P08	grp2	79
P08	grp2	62
P08	grp2	66
P08	grp2	65
P08	grp3	64
P08	grp3	71
P08	grp3	89
P08	grp3	98
P08	grp3	64.5
P08	grp3	62
P08	grp3	76
P08	grp3	28.75
P08	grp3	75
P08	grp3	83
P08	grp3	60
P08	grp3	83
P08	grp3	66
P08	grp3	26.5
P08	grp3	44
P08	grp3	84
P08	grp3	34.25
P08	grp3	61
P08	grp3	76
P08	grp3	64
P08	grp3	40.5
P08	grp3	63
P08	grp3	56
P08	grp3	60
P08	grp3	79
P08	grp3	44.75
P08	grp3	79.5
P08	grp3	71
P08	grp3	56
P08	grp3	90
P08	grp3	48
P08	grp3	66.5
P08	grp3	72
P08	grp3	74
P08	grp3	55
P08	grp3	90
P08	grp3	65
P08	grp3	50
P08	grp3	37.25
P08	grp3	71
P08	grp3	85.5
P08	grp3	66
P08	grp3	30.5
P08	grp3	86
P08	grp3	84.5
P08	grp3	45.5
P08	grp3	89
P08	grp3	65
P08	grp3	90
P08	grp3	73.5
P08	grp3	94
P08	grp3	51
P08	grp3	61
P08	grp3	81
P08	grp3	76
P08	grp3	82.5
P08	grp3	81
P08	grp3	70.5
P08	grp3	64.5
P08	grp3	82.5
P08	grp3	97
P08	grp3	80.5
P08	grp3	80.5
P08	grp3	84
P08	grp3	78
P08	grp3	81
P08	grp3	80
P08	grp3	70.5
P08	grp3	74
P08	grp3	86.5
P08	grp3	86
P08	grp3	91
P08	grp3	62.5
P08	grp3	82.5
P08	grp3	72.5
P08	grp3	83
P08	grp3	89
P08	grp3	89
P08	grp3	76
P08	grp3	24.25
P08	grp3	79.5
P08	grp3	72
P08	grp3	88
P08	grp3	89
P08	grp3	73.5
P08	grp3	87
P08	grp3	78.5
P08	grp3	103
P08	grp3	84.5
P08	grp3	90
P08	grp3	73
P08	grp3	83.5
P08	grp3	95.5
P08	grp3	87
P08	grp3	83
P08	grp3	101
P08	grp3	80
P08	grp3	99
P08	grp3	104
P08	grp3	79
P08	grp3	94.5
P08	grp3	73.5
P08	grp3	57
P08	grp3	97
P08	grp3	100
P08	grp3	85
P08	grp3	94.5
P08	grp3	71
P08	grp3	80
P08	grp3	98
P08	grp3	78
P08	grp3	113
P08	grp3	80.5
P08	grp3	88
P08	grp3	82
P08	grp3	83
P08	grp3	94
P08	grp3	105
P08	grp3	102
P08	grp3	85
P08	grp3	86.5
P08	grp3	35
P08	grp3	112
P08	grp3	59
P08	grp3	116
P08	grp3	49
P08	grp3	99
P08	grp3	56
P08	grp3	87.5
P08	grp3	102.5
P08	grp3	80.5
P08	grp3	76
P08	grp3	105
P08	grp3	103.5
P08	grp3	91.5
P08	grp3	100
P08	grp3	88
P08	grp3	93.5
P08	grp3	110
P08	grp3	100
P08	grp3	92
P08	grp3	92.5
P08	grp3	78
P08	grp3	107.5
P08	grp3	89.5
P08	grp3	87
P08	grp3	100
P08	grp3	91
P08	grp3	105
P08	grp3	81
P08	grp3	85
P08	grp3	87
P08	grp3	90.5
P08	grp3	89
P08	grp3	91
P08	grp3	86
P08	grp3	112
P08	grp3	85.5
P08	grp3	102.5
P08	grp3	105
P08	grp3	84.5
P08	grp3	105
P08	grp3	100
P08	grp3	75
P08	grp3	118
P08	grp3	108
P08	grp3	100
P08	grp3	87
P08	grp3	91
P08	grp3	120
P08	grp3	87
P08	grp3	115
P08	grp3	115
P08	grp3	110
P08	grp3	112
P08	grp3	71.5
P08	grp3	101
P08	grp3	120
P08	grp3	107.5
P08	grp3	41.75
P08	grp3	115
P08	grp3	102.5
P08	grp3	102.5
P08	grp3	69
P08	grp3	108
P08	grp3	101
P08	grp3	95
P08	grp3	99
P08	grp3	114
P08	grp3	86
P08	grp3	91
P08	grp3	97
P08	grp3	105
P08	grp3	112
P08	grp3	84
P08	grp3	110
P08	grp3	104
P08	grp3	115
P08	grp3	87
P08	grp3	110
P08	grp3	101
P08	grp3	105
P08	grp3	88.5
P08	grp3	115
P08	grp4	81
P08	grp4	96
P08	grp4	122
P08	grp4	112
P08	grp4	85
P08	grp4	66
P08	grp4	92
P08	grp4	112
P08	grp4	120
P08	grp4	115
P08	grp4	99
P08	grp4	102
P08	grp4	110
P08	grp4	98
P08	grp4	105
P08	grp4	107.5
P08	grp4	108
P08	grp4	97
P08	grp4	101
P08	grp4	110
P08	grp4	90
P08	grp4	98
P08	grp4	115
P08	grp4	102.5
P08	grp4	122
P08	grp4	120
P08	grp4	118
P08	grp4	117
P08	grp4	102
P08	grp4	120
P08	grp4	110
P08	grp4	97
P08	grp4	102.5
P08	grp4	85
P08	grp4	110
P08	grp4	110
P08	grp4	96
P08	grp4	117.5
P08	grp4	44
P08	grp4	104
P08	grp4	127
P08	grp4	110
P08	grp4	110
P08	grp4	60
P08	grp4	115
P08	grp4	117.5
P08	grp4	105
P08	grp4	112.5
P08	grp4	122.5
P08	grp4	125
P08	grp4	125
P08	grp4	102.5
P08	grp4	130
P08	grp4	107.5
P08	grp4	110
P08	grp4	110
P08	grp4	135
P08	grp4	90.5
P08	grp4	110
P08	grp4	115
P08	grp4	102.5
P08	grp4	130
P08	grp4	135
P08	grp4	128
P08	grp4	99
P08	grp4	115
P08	grp4	110
P08	grp4	112.5
P08	grp4	102.5
P08	grp4	110
P08	grp4	110
P08	grp4	99
P08	grp4	105
P08	grp4	115
P08	grp4	110
P08	grp4	112.5
P08	grp4	87
P08	grp4	125
P08	grp4	132.5
P08	grp4	120
P08	grp4	125
P08	grp4	113
P08	grp4	102.5
P08	grp4	101
P08	grp4	115
P08	grp4	114
P08	grp4	105
P08	grp4	125
P08	grp4	69
P08	grp4	117
P08	grp4	115
P08	grp4	105
P08	grp4	115
P08	grp4	110
P08	grp4	120
P08	grp4	127
P08	grp4	128
P08	grp4	130
P08	grp4	117.5
P08	grp4	132.5
P08	grp4	128
P08	grp4	140
P08	grp4	91
P08	grp4	120
P08	grp4	102.5
P08	grp4	86
P08	grp4	117.5
P08	grp4	108
P08	grp4	112.5
P08	grp4	125
P08	grp4	97
P08	grp4	133
P08	grp4	110
P08	grp4	125
P08	grp4	122.5
P08	grp4	129
P08	grp4	137
P08	grp4	105
P08	grp4	112
P08	grp5	137
P08	grp5	150
P08	grp5	69
P08	grp5	122
P08	grp5	140
P08	grp5	101
P08	grp5	117.5
P08	grp5	130
P08	grp5	105
P08	grp5	125
P08	grp5	107.5
P08	grp5	114
P08	grp5	142.5
P08	grp5	124
P08	grp5	107
P08	grp5	125
P08	grp5	130
P08	grp5	115
P08	grp5	135
P08	grp5	102.5
P08	grp5	118
P08	grp5	132.5
P08	grp5	117.5
P08	grp5	129
P08	grp5	117.5
P08	grp5	114
P08	grp5	108
P08	grp5	124
P08	grp5	87
P08	grp5	120
P08	grp5	120
P08	grp5	117.5
P08	grp5	121
P08	grp5	100
P08	grp5	125
P08	grp5	125
P08	grp5	115
P08	grp5	125
P08	grp5	55
P08	grp5	122.5
P08	grp5	130
P08	grp5	125
P08	grp5	129
P08	grp5	119
P08	grp5	124
P08	grp5	95
P08	grp5	125
P08	grp5	115
P08	grp5	135
P08	grp5	132.5
P08	grp5	132.5
P08	grp5	140
P08	grp5	132
P08	grp5	112
P08	grp5	140
P08	grp5	117.5
P08	grp5	130
P08	grp5	120
P08	grp5	130
P08	grp5	117.5
P08	grp5	145
P08	grp5	92
P08	grp5	99
P08	grp5	105
P08	grp5	73
P08	grp5	115
P08	grp5	122.5
P08	grp5	127.5
P08	grp5	115
P08	grp5	105
P08	grp5	79.5
P08	grp5	115
P08	grp5	137.5
P08	grp5	47
P08	grp5	95
P08	grp5	115
P08	grp5	115
P08	grp5	122.5
P08	grp5	120
P08	grp5	118
P08	grp5	120
P08	grp5	135
P08	grp5	125
P08	grp5	112.5
P08	grp5	117.5
P08	grp5	107
P08	grp5	138
P08	grp5	122.5
P08	grp5	130
P08	grp5	130
P08	grp5	127.5
P08	grp5	127.5
P08	grp5	127.5
P08	grp5	127.5
P08	grp5	112.5
P08	grp5	145
P08	grp5	120
P08	grp5	125
P08	grp5	127.5
P08	grp5	142
P08	grp5	110
P08	grp5	107.5
P08	grp5	130
P08	grp5	125
P08	grp5	86
P08	grp5	125
P08	grp5	124
P08	grp5	140
P08	grp5	130
P08	grp5	121
P08	grp5	112.5
P08	grp5	116
P08	grp5	110
P08	grp5	120
P08	grp5	115
P08	grp5	132
P08	grp5	117.5
P08	grp5	111
P08	grp5	140
P08	grp5	120
P08	grp5	130
P08	grp5	135
P08	grp5	130
P08	grp5	121
P08	grp5	132
P08	grp5	130
P08	grp5	101
P08	grp5	110
P08	grp5	120
P08	grp5	125
P08	grp5	121
P08	grp5	112
P08	grp5	122.5
P08	grp5	115
P08	grp5	115
P08	grp5	118
P08	grp5	120
P08	grp5	124
P08	grp5	117.5
P08	grp5	125
P08	grp5	141
P08	grp5	132.5
P08	grp5	120
P08	grp5	130
P08	grp5	115
P08	grp5	135
P08	grp5	130
P08	grp5	116
P08	grp5	125
P08	grp5	127.5
P08	grp5	125
P08	grp5	138
P08	grp5	122.5
P08	grp5	115
P08	grp5	110
P08	grp5	125
P08	grp5	118
P08	grp5	115
P08	grp5	116
P08	grp5	120
P08	grp5	105
P08	grp5	117.5
P08	grp5	130
P08	grp5	131
P08	grp6	132.5
P08	grp6	131
P08	grp6	115
P08	grp6	136
P08	grp6	105
P08	grp6	138
P08	grp6	137.5
P08	grp6	117.5
P08	grp6	121
P08	grp6	101
P08	grp6	125
P08	grp6	142.5
P08	grp6	115
P08	grp6	116
P08	grp6	125
P08	grp6	120
P08	grp6	107.5
P08	grp6	138
P08	grp6	101
P08	grp6	141
P08	grp6	102.5
P08	grp6	115
P08	grp6	124
P08	grp6	110
P08	grp6	112
P08	grp6	122
P08	grp6	147.5
P08	grp6	127.5
P08	grp6	118
P08	grp6	114
P08	grp6	119
P08	grp6	125
P08	grp6	120
P08	grp6	116
P08	grp6	133
P08	grp6	132.5
P08	grp6	105
P08	grp6	122.5
P08	grp6	122.5
P08	grp6	125
P08	grp6	126
P08	grp6	121
P08	grp6	145
P08	grp6	117.5
P08	grp6	125
P08	grp6	122.5
P08	grp6	105
P08	grp6	125
P08	grp6	145
P08	grp6	112.5
P08	grp6	125
P08	grp6	127
P08	grp6	130
P08	grp6	123
P08	grp6	91
P08	grp6	115
P08	grp6	116
P08	grp6	112
P08	grp6	131
P08	grp6	134
P08	grp6	119
P08	grp6	127.5
P08	grp6	124
P08	grp6	115
P08	grp6	140
P08	grp6	108
P08	grp6	112.5
P08	grp6	137.5
P08	grp6	130
P08	grp6	116
P08	grp6	127.5
P08	grp6	121
P08	grp6	135
P08	grp6	107.5
P08	grp6	120
P08	grp6	135
P08	grp6	140
P08	grp6	81
P08	grp6	125
P08	grp6	96
P08	grp6	125
P08	grp6	125
P08	grp6	117.5
P08	grp6	115
P08	grp6	120
P08	grp6	129
P08	grp6	124
P08	grp6	105
P08	grp6	115
P08	grp6	115
P08	grp6	89
P08	grp6	96
P08	grp6	132.5
P08	grp6	111
P08	grp6	127.5
P08	grp6	117.5
P08	grp6	130
P08	grp6	130
P08	grp6	125
P08	grp6	85
P08	grp6	120
P08	grp6	130
P08	grp6	122.5
P08	grp6	126
P08	grp6	123
P08	grp6	104
P08	grp6	110
P08	grp6	105
P08	grp6	129
P08	grp6	135
P08	grp6	145
P08	grp6	74
P08	grp6	117.5
P08	grp6	134
P08	grp6	105
P08	grp6	128
P08	grp6	117.5
P08	grp6	127.5
P08	grp6	132.5
P08	grp6	114
P08	grp6	105
P08	grp6	102.5
P08	grp6	125
P08	grp6	124
P08	grp6	105
P08	grp6	112.5
P08	grp6	120
P08	grp6	105
P08	grp6	93
P08	grp6	125
P08	grp6	115
P08	grp6	122.5
P08	grp6	112.5
P08	grp6	118
P08	grp6	130
P08	grp6	120
P08	grp6	132.5
P08	grp6	110
P08	grp6	125
P08	grp6	131
P08	grp6	125
P09	grp1	15
P09	grp1	15
P09	grp1	15.25
P09	grp1	12.25
P09	grp1	13.5
P09	grp1	14
P09	grp1	16.25
P09	grp1	14
P09	grp1	17.75
P09	grp1	16
P09	grp1	13.5
P09	grp1	14.5
P09	grp1	13.25
P09	grp1	12.75
P09	grp1	10.5
P09	grp1	15.5
P09	grp1	16
P09	grp1	14.75
P09	grp1	14.75
P09	grp1	16.5
P09	grp1	14.5
P09	grp1	15
P09	grp1	15.75
P09	grp1	13
P09	grp1	14.75
P09	grp1	17.25
P09	grp1	19
P09	grp1	15.25
P09	grp1	18.75
P09	grp1	12.25
P09	grp1	16
P09	grp1	17
P09	grp1	16.75
P09	grp1	16.25
P09	grp1	12.75
P09	grp1	15.5
P09	grp1	15.75
P09	grp1	13
P09	grp1	16.25
P09	grp1	17.75
P09	grp1	17.75
P09	grp1	14.5
P09	grp1	13.75
P09	grp1	15.5
P09	grp1	14.5
P09	grp1	14
P09	grp1	15.75
P09	grp1	15
P09	grp1	14
P09	grp1	13.5
P09	grp1	15.25
P09	grp1	17.75
P09	grp1	17
P09	grp1	17
P09	grp1	17
P09	grp1	13.5
P09	grp1	15.75
P09	grp1	16
P09	grp1	16.5
P09	grp1	16.25
P09	grp1	16.5
P09	grp1	12
P09	grp1	16.25
P09	grp1	12.75
P09	grp1	16.25
P09	grp1	14
P09	grp1	14
P09	grp1	14.75
P09	grp1	15
P09	grp1	14
P09	grp1	15
P09	grp1	15
P09	grp1	16
P09	grp1	20.25
P09	grp1	14.75
P09	grp1	14.5
P09	grp1	18.25
P09	grp1	15
P09	grp1	16.75
P09	grp1	15
P09	grp1	13.5
P09	grp1	13.25
P09	grp1	20.5
P09	grp1	14.75
P09	grp1	16.25
P09	grp1	21.5
P09	grp1	16.25
P09	grp1	19.75
P09	grp1	16
P09	grp1	14.5
P09	grp1	15.5
P09	grp1	13.25
P09	grp1	14.5
P09	grp1	14.75
P09	grp1	20.25
P09	grp1	26
P09	grp1	13.25
P09	grp1	20
P09	grp1	16.75
P09	grp1	15.75
P09	grp1	12.75
P09	grp1	17.5
P09	grp1	16.25
P09	grp1	17.25
P09	grp1	14.5
P09	grp1	15
P09	grp1	22
P09	grp1	18
P09	grp1	16.75
P09	grp1	16.25
P09	grp1	16.75
P09	grp1	22.75
P09	grp1	18.25
P09	grp1	16
P09	grp1	17
P09	grp1	19
P09	grp1	17.4
P09	grp1	24.5
P09	grp1	12.5
P09	grp1	17.5
P09	grp1	14
P09	grp1	14.75
P09	grp1	18
P09	grp1	22.25
P09	grp1	26.5
P09	grp1	13.5
P09	grp1	17.5
P09	grp1	16.25
P09	grp1	17.5
P09	grp1	18.5
P09	grp1	19.5
P09	grp1	15
P09	grp1	16.5
P09	grp1	19
P09	grp1	16.25
P09	grp1	11
P09	grp1	21.25
P09	grp1	17
P09	grp1	13.25
P09	grp1	24.5
P09	grp1	18.5
P09	grp1	16.75
P09	grp1	19
P09	grp1	21.75
P09	grp1	14.25
P09	grp1	12.25
P09	grp1	17
P09	grp1	14
P09	grp1	16.75
P09	grp1	13.75
P09	grp1	17.5
P09	grp1	15.5
P09	grp1	20.5
P09	grp1	19.75
P09	grp1	24.5
P09	grp1	18.75
P09	grp1	16.25
P09	grp1	23.5
P09	grp1	22.25
P09	grp1	17
P09	grp1	18.5
P09	grp1	20.25
P09	grp1	24.75
P09	grp1	12.5
P09	grp1	21.5
P09	grp1	22.25
P09	grp1	18.75
P09	grp1	18.25
P09	grp1	23
P09	grp1	20.25
P09	grp1	24.25
P09	grp1	27.75
P09	grp1	14.5
P09	grp1	14.75
P09	grp1	27.75
P09	grp1	24.5
P09	grp1	24
P09	grp1	19.75
P09	grp1	14.5
P09	grp1	20.25
P09	grp1	15.25
P09	grp1	28.5
P09	grp1	21.5
P09	grp1	20.5
P09	grp1	20.75
P09	grp1	19.5
P09	grp1	21
P09	grp1	14
P09	grp1	22.75
P09	grp1	28
P09	grp1	17.75
P09	grp1	17.25
P09	grp1	24.25
P09	grp1	23.25
P09	grp1	27.5
P09	grp1	24.25
P09	grp1	10.25
P09	grp1	16.25
P09	grp1	20.75
P09	grp1	28
P09	grp1	25.5
P09	grp1	22.5
P09	grp1	23.75
P09	grp1	15.5
P09	grp1	21.25
P09	grp1	20.25
P09	grp1	20.25
P09	grp1	19.5
P09	grp1	28.5
P09	grp1	18.75
P09	grp1	16.75
P09	grp1	19.25
P09	grp1	13
P09	grp1	31.5
P09	grp1	21
P09	grp1	22
P09	grp1	35.5
P09	grp1	29.25
P09	grp1	29.25
P09	grp1	19.25
P09	grp1	32.5
P09	grp1	23.75
P09	grp1	18.75
P09	grp1	13.5
P09	grp1	36
P09	grp1	24.5
P09	grp1	27.75
P09	grp1	27.5
P09	grp1	29.95
P09	grp1	24
P09	grp1	23
P09	grp1	32
P09	grp1	33
P09	grp1	32
P09	grp1	17.75
P09	grp1	28.25
P09	grp1	35.5
P09	grp1	23.5
P09	grp1	25.7
P09	grp1	15.75
P09	grp1	24
P09	grp1	26.5
P09	grp1	34.5
P09	grp1	19.5
P09	grp1	49.5
P09	grp1	33
P09	grp1	32.5
P09	grp1	39
P09	grp1	20.5
P09	grp1	34.5
P09	grp1	21.75
P09	grp1	31.5
P09	grp1	20.25
P09	grp1	28.75
P09	grp1	33
P09	grp1	22
P09	grp1	20.25
P09	grp1	26.5
P09	grp1	32.5
P09	grp1	26.25
P09	grp1	20
P09	grp1	17.75
P09	grp1	35.5
P09	grp1	28.5
P09	grp1	14
P09	grp1	36.5
P09	grp2	30
P09	grp2	45.5
P09	grp2	15.75
P09	grp2	17.5
P09	grp2	29.5
P09	grp2	41
P09	grp2	31
P09	grp2	33
P09	grp2	41.5
P09	grp2	30
P09	grp2	30.5
P09	grp2	33
P09	grp2	36.5
P09	grp2	22.75
P09	grp2	35
P09	grp2	24
P09	grp2	38.5
P09	grp2	40
P09	grp2	37
P09	grp2	33.5
P09	grp2	37.5
P09	grp2	30.75
P09	grp2	31
P09	grp2	42
P09	grp2	18.25
P09	grp2	34.5
P09	grp2	43.5
P09	grp2	30.5
P09	grp2	41
P09	grp2	24.75
P09	grp2	44.5
P09	grp2	43
P09	grp2	43.75
P09	grp2	52
P09	grp2	43
P09	grp2	39.5
P09	grp2	47
P09	grp2	41.5
P09	grp2	46.5
P09	grp2	39
P09	grp2	48
P09	grp2	22.75
P09	grp2	51
P09	grp2	34
P09	grp2	37.5
P09	grp2	47
P09	grp2	52
P09	grp2	25.75
P09	grp2	50
P09	grp2	39.5
P09	grp2	25.5
P09	grp2	47
P09	grp2	45.5
P09	grp2	33.5
P09	grp2	45.5
P09	grp2	36
P09	grp2	23.5
P09	grp2	42
P09	grp2	36
P09	grp2	50
P09	grp2	30.5
P09	grp2	42.5
P09	grp2	34.75
P09	grp2	38
P09	grp2	43.5
P09	grp2	50
P09	grp2	45
P09	grp2	44
P09	grp2	59
P09	grp2	50
P09	grp2	58
P09	grp2	34
P09	grp2	41.5
P09	grp2	41.5
P09	grp2	38
P09	grp2	54
P09	grp2	53
P09	grp2	54
P09	grp2	56
P09	grp2	56
P09	grp2	39
P09	grp2	48
P09	grp2	58
P09	grp2	41.5
P09	grp2	58
P09	grp2	36.5
P09	grp2	54
P09	grp2	57
P09	grp2	38.5
P09	grp2	65
P09	grp2	57
P09	grp2	37
P09	grp2	39
P09	grp2	56
P09	grp2	47.5
P09	grp2	45
P09	grp2	64
P09	grp2	56
P09	grp2	43
P09	grp2	41.5
P09	grp2	50
P09	grp2	52
P09	grp2	61
P09	grp2	60
P09	grp2	57
P09	grp2	62
P09	grp2	54
P09	grp2	46.5
P09	grp2	33.5
P09	grp2	44
P09	grp2	52
P09	grp2	61
P09	grp2	36.5
P09	grp2	65
P09	grp2	46.5
P09	grp2	51
P09	grp3	51
P09	grp3	70
P09	grp3	65
P09	grp3	56
P09	grp3	35
P09	grp3	73
P09	grp3	69
P09	grp3	69
P09	grp3	80
P09	grp3	84
P09	grp3	81
P09	grp3	82
P09	grp3	73
P09	grp3	80
P09	grp3	62
P09	grp3	33.5
P09	grp3	86
P09	grp3	97
P09	grp3	56
P09	grp3	69.5
P09	grp3	44.5
P09	grp3	42
P09	grp3	61
P09	grp3	88
P09	grp3	85
P09	grp3	59
P09	grp3	26
P09	grp3	72
P09	grp3	74
P09	grp3	64
P09	grp3	72
P09	grp3	58
P09	grp3	38.5
P09	grp3	76
P09	grp3	65
P09	grp3	86
P09	grp3	68
P09	grp3	89
P09	grp3	72
P09	grp3	92
P09	grp3	89
P09	grp3	63
P09	grp3	84
P09	grp3	91
P09	grp3	76.5
P09	grp3	100
P09	grp3	90
P09	grp3	89
P09	grp3	50
P09	grp3	35
P09	grp3	82
P09	grp3	102
P09	grp3	80
P09	grp3	108
P09	grp3	76
P09	grp3	83
P09	grp3	117
P09	grp3	81
P09	grp3	75
P09	grp3	91
P09	grp3	105
P09	grp3	117.5
P09	grp3	91.5
P09	grp3	84
P09	grp3	84
P09	grp3	85
P09	grp3	104
P09	grp3	107
P09	grp3	99
P09	grp3	100
P09	grp3	92
P09	grp3	88
P09	grp3	86
P09	grp3	83
P09	grp3	105
P09	grp3	95.5
P09	grp3	117.5
P09	grp3	110
P09	grp3	110
P09	grp3	98
P09	grp3	109
P09	grp3	110
P09	grp3	108
P09	grp3	97
P09	grp3	120
P09	grp3	71
P09	grp3	83
P09	grp3	90
P09	grp4	105
P09	grp4	115
P09	grp4	110
P09	grp4	101
P09	grp4	96
P09	grp4	111
P09	grp4	125
P09	grp4	93
P09	grp4	110
P09	grp4	115
P09	grp4	130
P09	grp4	125
P09	grp4	115
P09	grp4	117.5
P09	grp4	105
P09	grp4	83
P09	grp4	88
P09	grp4	117
P09	grp4	120
P09	grp4	78
P09	grp4	105
P09	grp4	99
P09	grp4	112.5
P09	grp4	130
P09	grp4	74
P09	grp4	115
P09	grp4	113
P09	grp4	116
P09	grp4	121
P09	grp4	102.5
P09	grp5	125
P09	grp5	113
P09	grp5	117.5
P09	grp5	122.5
P09	grp5	122.5
P09	grp5	102.5
P09	grp5	115
P09	grp5	75
P09	grp5	132.5
P09	grp5	115
P09	grp5	109
P09	grp5	71
P09	grp5	125
P09	grp5	122
P09	grp5	130
P09	grp5	102
P09	grp5	82
P09	grp5	129
P09	grp5	112
P09	grp5	128
P09	grp5	122.5
P09	grp5	125
P09	grp5	89
P09	grp5	121
P09	grp5	123
P09	grp5	112
P09	grp5	143.5
P09	grp5	135
P09	grp5	133
P09	grp6	122
P09	grp6	136
P09	grp6	134
P09	grp6	122
P09	grp6	118
P09	grp6	125
P09	grp6	125
P09	grp6	140
P09	grp6	142
P09	grp6	115
P09	grp6	125
P09	grp6	133
P09	grp6	117.5
P09	grp6	125
P09	grp6	130
P09	grp6	132
P09	grp6	130
P09	grp6	136
P10	grp1	12.25
P10	grp1	16.5
P10	grp1	17
P10	grp1	15.25
P10	grp1	14.5
P10	grp1	14
P10	grp1	19.75
P10	grp1	18.25
P10	grp1	15
P10	grp1	14.25
P10	grp1	16.25
P10	grp1	18
P10	grp1	18.75
P10	grp1	14.75
P10	grp1	13.75
P10	grp1	16.75
P10	grp1	16.25
P10	grp1	16
P10	grp1	14.25
P10	grp1	15.75
P10	grp1	17.5
P10	grp1	14.75
P10	grp1	15.5
P10	grp1	13.5
P10	grp1	18
P10	grp1	12
P10	grp1	14.5
P10	grp1	13.75
P10	grp1	14.25
P10	grp1	12
P10	grp1	20.25
P10	grp1	16.5
P10	grp1	14.25
P10	grp1	15.75
P10	grp1	15.5
P10	grp1	14.5
P10	grp1	15.5
P10	grp1	16
P10	grp1	15
P10	grp1	16.25
P10	grp1	15.75
P10	grp1	14
P10	grp1	17
P10	grp1	19
P10	grp1	14.25
P10	grp1	15.5
P10	grp1	14
P10	grp1	17.75
P10	grp1	12.25
P10	grp1	15.75
P10	grp1	16.5
P10	grp1	20
P10	grp1	15.5
P10	grp1	15.25
P10	grp1	16.75
P10	grp1	16.25
P10	grp1	13.75
P10	grp1	13.75
P10	grp1	17
P10	grp1	14.75
P10	grp1	17.25
P10	grp1	19
P10	grp1	18.25
P10	grp1	13.25
P10	grp1	16
P10	grp1	16.25
P10	grp1	18.25
P10	grp1	16.25
P10	grp1	19.5
P10	grp1	16.75
P10	grp1	19
P10	grp1	15.5
P10	grp1	15.5
P10	grp1	15.5
P10	grp1	15.5
P10	grp1	15.5
P10	grp1	17
P10	grp1	15.75
P10	grp1	9
P10	grp1	14.75
P10	grp1	18.5
P10	grp1	14.75
P10	grp1	17.5
P10	grp1	14
P10	grp1	19
P10	grp1	17.25
P10	grp1	15.75
P10	grp1	15.5
P10	grp1	15.5
P10	grp1	14.75
P10	grp1	15.25
P10	grp1	18.5
P10	grp1	13.75
P10	grp1	16.75
P10	grp1	14.75
P10	grp1	16.25
P10	grp1	15.5
P10	grp1	15.75
P10	grp1	16
P10	grp1	16.25
P10	grp1	20.25
P10	grp1	14.75
P10	grp1	16.25
P10	grp1	13.5
P10	grp1	15.25
P10	grp1	14
P10	grp1	18.25
P10	grp1	20.5
P10	grp1	16.25
P10	grp1	14.5
P10	grp1	15.5
P10	grp1	16.75
P10	grp1	17.25
P10	grp1	18
P10	grp1	14.25
P10	grp1	17
P10	grp1	15
P10	grp1	16.5
P10	grp1	13.75
P10	grp1	13.75
P10	grp1	16.25
P10	grp1	14.5
P10	grp1	14.25
P10	grp1	18.75
P10	grp1	14.75
P10	grp1	17
P10	grp1	18.75
P10	grp1	16.75
P10	grp1	18.5
P10	grp1	14.25
P10	grp1	19
P10	grp1	15.5
P10	grp1	17.25
P10	grp1	16.25
P10	grp1	17
P10	grp1	16.25
P10	grp1	13.5
P10	grp1	13.5
P10	grp1	15.75
P10	grp1	19
P10	grp1	16.5
P10	grp1	16
P10	grp1	16.25
P10	grp1	14.75
P10	grp1	16.75
P10	grp1	16.75
P10	grp1	20
P10	grp1	17.25
P10	grp1	19
P10	grp1	14
P10	grp1	15
P10	grp1	14.25
P10	grp1	15.5
P10	grp1	16.75
P10	grp1	13.5
P10	grp1	14
P10	grp1	19.5
P10	grp1	20.25
P10	grp1	17.75
P10	grp1	16.5
P10	grp1	17.5
P10	grp1	18
P10	grp1	21
P10	grp1	20.25
P10	grp1	24.25
P10	grp1	13.75
P10	grp1	13.5
P10	grp1	24.75
P10	grp1	14
P10	grp1	22.25
P10	grp1	26.5
P10	grp1	25
P10	grp1	18.25
P10	grp1	20.5
P10	grp1	19.25
P10	grp1	19.5
P10	grp1	15.25
P10	grp1	12.75
P10	grp1	14.75
P10	grp1	12.5
P10	grp1	20.5
P10	grp1	18.75
P10	grp1	21.5
P10	grp1	15.5
P10	grp1	19.25
P10	grp1	19.5
P10	grp1	21
P10	grp1	15.5
P10	grp1	21.5
P10	grp1	21.5
P10	grp1	21
P10	grp1	15
P10	grp1	28.25
P10	grp1	18.5
P10	grp1	20.75
P10	grp1	20.5
P10	grp1	15
P10	grp1	22.5
P10	grp1	21.25
P10	grp1	21.25
P10	grp1	17.25
P10	grp1	20.75
P10	grp1	17.25
P10	grp1	21.5
P10	grp1	22.75
[truncated: 1,710 more rows]
