# Supplementary material for: Are Morphometrics Sufficient for Estimating Age of Pre-Fledging Birds in the Field? A Test Using Common Terns (Sterna hirundo)
Source: PLoS One. 2014 Nov 6;9(11):e111987. doi: 10.1371/journal.pone.0111987 (PMC4222966; doi:10.1371/journal.pone.0111987)
Supplement: File S2 — Data from all testing procedures. (XLSX) [file pone.0111987.s006.xlsx]

## Sheet: Data
Date	Location	Rphase	Tool	Phase	Sample	Number	Hatch Date	Day Age	Group Age	Estimated Group	Correct	Processor	EXP
6/25/2013	BI	0	1	1	9	56	2013-08-06	17	5	4	0	ID1	2
6/25/2013	BI	0	2	2	9	56	2013-08-06	17	5	4	0	ID1	2
6/25/2013	BI	0	1	1	6	57	2013-08-06	17	5	6	0	ID1	2
6/25/2013	BI	0	2	2	6	57	2013-08-06	17	5	4	0	ID1	2
6/25/2013	BI	0	1	1	12	58	2013-09-06	16	5	5	1	ID1	2
6/25/2013	BI	0	2	2	12	58	2013-09-06	16	5	4	0	ID1	2
6/25/2013	BI	0	1	1	3	59	2013-10-06	15	4	4	1	ID1	2
6/25/2013	BI	0	2	2	3	59	2013-10-06	15	4	4	1	ID1	2
6/25/2013	BI	0	1	1	13	60	6/17/2013	8	3	2	0	ID1	2
6/25/2013	BI	0	2	2	13	60	6/17/2013	8	3	2	0	ID1	2
6/25/2013	BI	0	1	1	1	61	2013-08-06	17	5	5	1	ID1	2
6/25/2013	BI	0	2	2	1	61	2013-08-06	17	5	4	0	ID1	2
6/25/2013	BI	0	1	1	8	62	2013-10-06	15	4	5	0	ID1	2
6/25/2013	BI	0	2	2	8	62	2013-10-06	15	4	4	1	ID1	2
6/25/2013	BI	0	1	1	4	63	2013-09-06	16	5	5	1	ID1	2
6/25/2013	BI	0	2	2	4	63	2013-09-06	16	5	4	0	ID1	2
6/25/2013	BI	0	1	1	5	64	2013-10-06	15	4	4	1	ID1	2
6/25/2013	BI	0	2	2	5	64	2013-10-06	15	4	4	1	ID1	2
6/25/2013	BI	0	1	1	1	65	2013-08-06	17	5	4	0	ID1	2
6/25/2013	BI	0	2	2	1	65	2013-08-06	17	5	4	0	ID1	2
6/25/2013	BI	0	1	1	7	66	6/13/2013	12	3	4	0	ID1	2
6/25/2013	BI	0	2	2	7	66	6/13/2013	12	3	3	1	ID1	2
6/25/2013	BI	0	1	1	9	67	6/13/2013	12	3	4	0	ID1	2
6/25/2013	BI	0	2	2	9	67	6/13/2013	12	3	3	1	ID1	2
6/25/2013	BI	0	1	1	3	68	6/13/2013	12	3	4	0	ID1	2
6/25/2013	BI	0	2	2	3	68	6/13/2013	12	3	3	1	ID1	2
6/25/2013	BI	0	1	1	6	69	2013-12-06	13	4	3	0	ID1	2
6/25/2013	BI	0	2	2	6	69	2013-12-06	13	4	3	0	ID1	2
6/25/2013	BI	0	1	1	5	70	6/13/2013	12	3	4	0	ID1	2
6/25/2013	BI	0	2	2	5	70	6/13/2013	12	3	3	1	ID1	2
6/25/2013	BI	0	1	1	15	71	6/13/2013	12	3	3	1	ID1	2
6/25/2013	BI	0	2	2	15	71	6/13/2013	12	3	2	0	ID1	2
6/25/2013	BI	0	1	1	10	72	6/13/2013	12	3	4	0	ID1	2
6/25/2013	BI	0	2	2	10	72	6/13/2013	12	3	3	1	ID1	2
6/25/2013	BI	0	1	1	2	73	2013-11-06	14	4	3	0	ID1	2
6/25/2013	BI	0	2	2	2	73	2013-12-06	13	4	3	0	ID1	2
6/25/2013	BI	0	1	1	11	74	2013-11-06	14	4	4	1	ID1	2
6/25/2013	BI	0	2	2	11	74	2013-11-06	14	4	4	1	ID1	2
6/25/2013	BI	0	1	1	7	75	2013-12-06	13	4	3	0	ID1	2
6/25/2013	BI	0	2	2	7	75	2013-12-06	13	4	3	0	ID1	2
6/25/2013	BI	0	1	1	14	76	6/13/2013	12	3	3	1	ID1	2
6/25/2013	BI	0	2	2	14	76	6/13/2013	12	3	2	0	ID1	2
6/25/2013	BI	0	1	1	4	77	6/14/2013	11	3	3	1	ID1	2
6/25/2013	BI	0	2	2	4	77	6/14/2013	11	3	3	1	ID1	2
6/25/2013	BI	0	1	1	7	78	6/15/2013	10	3	3	1	ID1	2
6/25/2013	BI	0	2	2	7	78	6/15/2013	10	3	2	0	ID1	2
6/25/2013	BI	0	1	1	4	79	6/15/2013	10	3	3	1	ID1	2
6/25/2013	BI	0	2	2	4	79	6/15/2013	10	3	3	1	ID1	2
6/25/2013	BI	0	1	1	11	80	6/15/2013	10	3	4	0	ID1	2
6/25/2013	BI	0	2	2	11	80	6/15/2013	10	3	3	1	ID1	2
6/25/2013	BI	0	1	1	10	81	6/14/2013	11	3	4	0	ID1	2
6/25/2013	BI	0	2	2	10	81	6/14/2013	11	3	3	1	ID1	2
6/25/2013	BI	0	1	1	8	82	6/15/2013	10	3	3	1	ID1	2
6/25/2013	BI	0	2	2	8	82	6/15/2013	10	3	3	1	ID1	2
6/25/2013	BI	0	1	1	12	83	6/14/2013	11	3	4	0	ID1	2
6/25/2013	BI	0	2	2	12	83	6/14/2013	11	3	3	1	ID1	2
6/25/2013	BI	0	1	1	13	84	6/14/2013	11	3	3	1	ID1	2
6/25/2013	BI	0	2	2	13	84	6/14/2013	11	3	3	1	ID1	2
6/25/2013	BI	0	1	1	2	85	6/15/2013	10	3	4	0	ID1	2
6/25/2013	BI	0	2	2	2	85	6/15/2013	10	3	3	1	ID1	2
6/25/2013	BI	0	1	1	16	86	2013-06-06	19	5	4	0	ID1	2
6/25/2013	BI	0	2	2	16	86	2013-06-06	19	5	5	1	ID1	2
6/25/2013	BI	0	1	1	8	87	2013-06-06	19	5	4	0	ID1	2
6/25/2013	BI	0	2	2	8	87	2013-06-06	19	5	4	0	ID1	2
6/25/2013	BI	0	1	1	11	88	2013-06-06	19	5	4	0	ID1	2
6/25/2013	BI	0	2	2	11	88	2013-06-06	19	5	5	1	ID1	2
6/25/2013	BI	0	1	1	10	89	2013-05-06	20	6	4	0	ID1	2
6/25/2013	BI	0	2	2	10	89	2013-05-06	20	6	6	1	ID1	2
6/25/2013	BI	0	1	1	15	90	2013-06-06	19	5	5	1	ID1	2
6/25/2013	BI	0	2	2	15	90	2013-06-06	19	5	6	0	ID1	2
6/25/2013	BI	0	1	1	12	91	2013-08-06	17	5	4	0	ID1	2
6/25/2013	BI	0	2	2	12	91	2013-08-06	17	5	4	0	ID1	2
6/25/2013	BI	0	1	1	9	92	2013-09-06	16	5	4	0	ID1	2
6/25/2013	BI	0	2	2	9	92	2013-09-06	16	5	4	0	ID1	2
6/25/2013	BI	0	2	2	1	93	2013-08-06	17	5	4	0	ID1	2
6/25/2013	BI	0	1	1	14	94	2013-10-06	15	4	3	0	ID1	2
6/25/2013	BI	0	2	2	14	94	2013-10-06	15	4	4	1	ID1	2
6/25/2013	BI	0	1	1	13	95	2013-09-06	16	5	4	0	ID1	2
6/25/2013	BI	0	2	2	13	95	2013-09-06	16	5	4	0	ID1	2
6/25/2013	BI	0	1	1	6	96	2013-10-06	15	4	3	0	ID1	2
6/25/2013	BI	0	2	2	6	96	2013-10-06	15	4	3	0	ID1	2
6/25/2013	BI	0	1	1	2	97	2013-09-06	16	5	5	1	ID1	2
6/25/2013	BI	0	2	2	2	97	2013-09-06	16	5	4	0	ID1	2
6/25/2013	BI	0	1	1	5	98	2013-10-06	15	4	5	0	ID1	2
6/25/2013	BI	0	2	2	5	98	2013-10-06	15	4	4	1	ID1	2
6/25/2013	BI	0	1	1	3	99	2013-10-06	15	4	6	0	ID1	2
6/25/2013	BI	0	2	2	3	99	2013-10-06	15	4	4	1	ID1	2
6/25/2013	BI	0	1	1	1	93	2013-09-06	16	5	5	1	ID1	2
2013-02-08	GI	0	1	1	11	10	7/16/2013	17	5	4	0	ID10	1
2013-02-08	GI	1	1	2	20	10	7/16/2013	17	5	5	1	ID10	1
2013-02-08	GI	2	1	3	9	10	7/16/2013	17	5	5	1	ID10	1
2013-02-08	GI	0	2	4	19	10	7/16/2013	17	5	5	1	ID10	1
2013-02-08	GI	1	2	5	19	10	7/16/2013	17	5	5	1	ID10	1
2013-02-08	GI	0	1	1	17	11	7/17/2013	16	5	3	0	ID10	1
2013-02-08	GI	1	1	2	2	11	7/17/2013	16	5	4	0	ID10	1
2013-02-08	GI	2	1	3	19	11	7/17/2013	16	5	2	0	ID10	1
2013-02-08	GI	0	2	4	20	11	7/17/2013	16	5	4	0	ID10	1
2013-02-08	GI	1	2	5	3	11	7/17/2013	16	5	4	0	ID10	1
2013-02-08	GI	0	1	1	9	12	7/20/2013	13	4	2	0	ID10	1
2013-02-08	GI	1	1	2	13	12	7/20/2013	13	4	3	0	ID10	1
2013-02-08	GI	2	1	3	16	12	7/20/2013	13	4	3	0	ID10	1
2013-02-08	GI	1	2	5	7	12	7/20/2013	13	4	3	0	ID10	1
2013-02-08	GI	0	1	1	5	13	7/20/2013	13	4	2	0	ID10	1
2013-02-08	GI	1	1	2	7	13	7/20/2013	13	4	3	0	ID10	1
2013-02-08	GI	2	1	3	6	13	7/20/2013	13	4	3	0	ID10	1
2013-02-08	GI	0	2	4	6	13	7/20/2013	13	4	5	0	ID10	1
2013-02-08	GI	1	2	5	2	13	7/20/2013	13	4	3	0	ID10	1
2013-02-08	GI	0	1	1	7	14	7/20/2013	13	4	2	0	ID10	1
2013-02-08	GI	1	1	2	6	14	7/20/2013	13	4	3	0	ID10	1
2013-02-08	GI	2	1	3	1	14	7/20/2013	13	4	2	0	ID10	1
2013-02-08	GI	0	2	4	10	14	7/20/2013	13	4	3	0	ID10	1
2013-02-08	GI	1	2	5	13	14	7/20/2013	13	4	4	1	ID10	1
2013-02-08	GI	0	1	1	8	15	7/20/2013	13	4	3	0	ID10	1
2013-02-08	GI	1	1	2	19	15	7/20/2013	13	4	5	0	ID10	1
2013-02-08	GI	2	1	3	3	15	7/20/2013	13	4	2	0	ID10	1
2013-02-08	GI	0	2	4	7	15	7/20/2013	13	4	4	1	ID10	1
2013-02-08	GI	1	2	5	8	15	7/20/2013	13	4	4	1	ID10	1
2013-02-08	GI	0	1	1	14	16	7/24/2013	9	3	1	0	ID10	1
2013-02-08	GI	1	1	2	17	16	7/24/2013	9	3	1	0	ID10	1
2013-02-08	GI	2	1	3	18	16	7/24/2013	9	3	2	0	ID10	1
2013-02-08	GI	0	2	4	1	16	7/24/2013	9	3	2	0	ID10	1
2013-02-08	GI	1	2	5	14	16	7/24/2013	9	3	2	0	ID10	1
2013-02-08	GI	0	1	1	15	17	7/24/2013	9	3	2	0	ID10	1
2013-02-08	GI	1	1	2	4	17	7/24/2013	9	3	2	0	ID10	1
2013-02-08	GI	2	1	3	11	17	7/24/2013	9	3	2	0	ID10	1
2013-02-08	GI	0	2	4	13	17	7/24/2013	9	3	2	0	ID10	1
2013-02-08	GI	1	2	5	5	17	7/24/2013	9	3	3	1	ID10	1
2013-02-08	GI	0	1	1	12	18	7/23/2013	10	3	3	1	ID10	1
2013-02-08	GI	1	1	2	16	18	7/23/2013	10	3	5	0	ID10	1
2013-02-08	GI	2	1	3	8	18	7/23/2013	10	3	2	0	ID10	1
2013-02-08	GI	0	2	4	14	18	7/23/2013	10	3	3	1	ID10	1
2013-02-08	GI	1	2	5	20	18	7/23/2013	10	3	3	1	ID10	1
2013-02-08	GI	0	1	1	1	19	7/22/2013	11	3	3	1	ID10	1
2013-02-08	GI	1	1	2	11	19	7/22/2013	11	3	4	0	ID10	1
2013-02-08	GI	2	1	3	2	19	7/22/2013	11	3	3	1	ID10	1
2013-02-08	GI	0	2	4	2	19	7/22/2013	11	3	4	0	ID10	1
2013-02-08	GI	1	2	5	10	19	7/22/2013	11	3	4	0	ID10	1
2013-02-08	GI	0	1	1	6	20	7/21/2013	12	3	3	1	ID10	1
2013-02-08	GI	1	1	2	15	20	7/21/2013	12	3	3	1	ID10	1
2013-02-08	GI	2	1	3	7	20	7/21/2013	12	3	2	0	ID10	1
2013-02-08	GI	0	2	4	4	20	7/21/2013	12	3	3	1	ID10	1
2013-02-08	GI	1	2	5	17	20	7/21/2013	12	3	3	1	ID10	1
2013-02-08	GI	0	1	1	19	21	7/29/2013	4	2	1	0	ID10	1
2013-02-08	GI	1	1	2	3	21	7/29/2013	4	2	1	0	ID10	1
2013-02-08	GI	2	1	3	14	21	7/29/2013	4	2	1	0	ID10	1
2013-02-08	GI	0	2	4	12	21	7/29/2013	4	2	1	0	ID10	1
2013-02-08	GI	1	2	5	1	21	7/29/2013	4	2	1	0	ID10	1
2013-02-08	GI	0	1	1	20	22	7/29/2013	4	2	2	1	ID10	1
2013-02-08	GI	1	1	2	10	22	7/29/2013	4	2	1	0	ID10	1
2013-02-08	GI	2	1	3	15	22	7/29/2013	4	2	1	0	ID10	1
2013-02-08	GI	0	2	4	5	22	7/29/2013	4	2	1	0	ID10	1
2013-02-08	GI	1	2	5	4	22	7/29/2013	4	2	1	0	ID10	1
2013-02-08	GI	0	1	1	18	23	7/27/2013	6	2	2	1	ID10	1
2013-02-08	GI	1	1	2	9	23	7/27/2013	6	2	2	1	ID10	1
2013-02-08	GI	2	1	3	12	23	7/27/2013	6	2	2	1	ID10	1
2013-02-08	GI	0	2	4	15	23	7/27/2013	6	2	2	1	ID10	1
2013-02-08	GI	0	2	4	11	23	7/27/2013	6	2	3	0	ID10	1
2013-02-08	GI	1	2	5	16	23	7/27/2013	6	2	2	1	ID10	1
2013-02-08	GI	0	1	1	13	24	7/28/2013	5	2	1	0	ID10	1
2013-02-08	GI	1	1	2	5	24	7/28/2013	5	2	1	0	ID10	1
2013-02-08	GI	2	1	3	20	24	7/28/2013	5	2	1	0	ID10	1
2013-02-08	GI	0	2	4	9	24	7/28/2013	5	2	2	1	ID10	1
2013-02-08	GI	1	2	5	11	24	7/28/2013	5	2	2	1	ID10	1
2013-02-08	GI	0	1	1	16	25	7/29/2013	4	2	1	0	ID10	1
2013-02-08	GI	1	1	2	8	25	7/29/2013	4	2	1	0	ID10	1
2013-02-08	GI	2	1	3	17	25	7/29/2013	4	2	1	0	ID10	1
2013-02-08	GI	0	2	4	8	25	7/29/2013	4	2	1	0	ID10	1
2013-02-08	GI	1	2	5	12	25	7/29/2013	4	2	1	0	ID10	1
2013-02-08	GI	0	1	1	3	37	7/14/2013	19	5	6	0	ID10	1
2013-02-08	GI	1	1	2	14	37	7/14/2013	19	5	6	0	ID10	1
2013-02-08	GI	2	1	3	13	37	7/14/2013	19	5	5	1	ID10	1
2013-02-08	GI	0	2	4	17	37	7/14/2013	19	5	6	0	ID10	1
2013-02-08	GI	1	2	5	15	37	7/14/2013	19	5	6	0	ID10	1
2013-02-08	GI	0	1	1	10	38	7/13/2013	20	6	6	1	ID10	1
2013-02-08	GI	1	1	2	1	38	7/13/2013	20	6	5	0	ID10	1
2013-02-08	GI	2	1	3	5	38	7/13/2013	20	6	6	1	ID10	1
2013-02-08	GI	0	2	4	16	38	7/13/2013	20	6	6	1	ID10	1
2013-02-08	GI	1	2	5	9	38	7/13/2013	20	6	6	1	ID10	1
2013-02-08	GI	0	1	1	4	39	7/15/2013	18	5	4	0	ID10	1
2013-02-08	GI	1	1	2	12	39	7/15/2013	18	5	5	1	ID10	1
2013-02-08	GI	2	1	3	10	39	7/15/2013	18	5	6	0	ID10	1
2013-02-08	GI	0	2	4	3	39	7/15/2013	18	5	5	1	ID10	1
2013-02-08	GI	1	2	5	18	39	7/15/2013	18	5	5	1	ID10	1
2013-02-08	GI	0	1	1	2	40	7/16/2013	17	5	5	1	ID10	1
2013-02-08	GI	1	1	2	18	40	7/16/2013	17	5	6	0	ID10	1
2013-02-08	GI	2	1	3	4	40	7/16/2013	17	5	3	0	ID10	1
2013-02-08	GI	0	2	4	18	40	7/16/2013	17	5	4	0	ID10	1
2013-02-08	GI	1	2	5	6	40	7/16/2013	17	5	4	0	ID10	1
2013-02-08	GI	0	1	1	11	10	7/16/2013	17	5	5	1	ID11	2
2013-02-08	GI	1	1	2	20	10	7/16/2013	17	5	5	1	ID11	2
2013-02-08	GI	2	1	3	9	10	7/16/2013	17	5	5	1	ID11	2
2013-02-08	GI	0	2	4	19	10	7/16/2013	17	5	4	0	ID11	2
2013-02-08	GI	1	2	5	19	10	7/16/2013	17	5	5	1	ID11	2
2013-02-08	GI	0	1	1	17	11	7/17/2013	16	5	3	0	ID11	2
2013-02-08	GI	1	1	2	2	11	7/17/2013	16	5	5	1	ID11	2
2013-02-08	GI	2	1	3	19	11	7/17/2013	16	5	4	0	ID11	2
2013-02-08	GI	0	2	4	20	11	7/17/2013	16	5	4	0	ID11	2
2013-02-08	GI	1	2	5	3	11	7/17/2013	16	5	3	0	ID11	2
2013-02-08	GI	0	1	1	9	12	7/20/2013	13	4	3	0	ID11	2
2013-02-08	GI	1	1	2	13	12	7/20/2013	13	4	3	0	ID11	2
2013-02-08	GI	2	1	3	16	12	7/20/2013	13	4	3	0	ID11	2
2013-02-08	GI	1	2	5	7	12	7/20/2013	13	4	4	1	ID11	2
2013-02-08	GI	0	1	1	5	13	7/20/2013	13	4	3	0	ID11	2
2013-02-08	GI	1	1	2	7	13	7/20/2013	13	4	4	1	ID11	2
2013-02-08	GI	2	1	3	6	13	7/20/2013	13	4	4	1	ID11	2
2013-02-08	GI	0	2	4	6	13	7/20/2013	13	4	3	0	ID11	2
2013-02-08	GI	1	2	5	2	13	7/20/2013	13	4	3	0	ID11	2
2013-02-08	GI	0	1	1	7	14	7/20/2013	13	4	3	0	ID11	2
2013-02-08	GI	1	1	2	6	14	7/20/2013	13	4	4	1	ID11	2
2013-02-08	GI	2	1	3	1	14	7/20/2013	13	4	5	0	ID11	2
2013-02-08	GI	0	2	4	10	14	7/20/2013	13	4	4	1	ID11	2
2013-02-08	GI	1	2	5	13	14	7/20/2013	13	4	4	1	ID11	2
2013-02-08	GI	0	1	1	8	15	7/20/2013	13	4	4	1	ID11	2
2013-02-08	GI	1	1	2	19	15	7/20/2013	13	4	5	0	ID11	2
2013-02-08	GI	2	1	3	3	15	7/20/2013	13	4	4	1	ID11	2
2013-02-08	GI	0	2	4	7	15	7/20/2013	13	4	4	1	ID11	2
2013-02-08	GI	1	2	5	8	15	7/20/2013	13	4	4	1	ID11	2
2013-02-08	GI	0	1	1	14	16	7/24/2013	9	3	3	1	ID11	2
2013-02-08	GI	1	1	2	17	16	7/24/2013	9	3	2	0	ID11	2
2013-02-08	GI	2	1	3	18	16	7/24/2013	9	3	3	1	ID11	2
2013-02-08	GI	0	2	4	1	16	7/24/2013	9	3	3	1	ID11	2
2013-02-08	GI	1	2	5	14	16	7/24/2013	9	3	3	1	ID11	2
2013-02-08	GI	0	1	1	15	17	7/24/2013	9	3	3	1	ID11	2
2013-02-08	GI	1	1	2	4	17	7/24/2013	9	3	3	1	ID11	2
2013-02-08	GI	2	1	3	11	17	7/24/2013	9	3	3	1	ID11	2
2013-02-08	GI	0	2	4	13	17	7/24/2013	9	3	3	1	ID11	2
2013-02-08	GI	1	2	5	5	17	7/24/2013	9	3	3	1	ID11	2
2013-02-08	GI	0	1	1	12	18	7/23/2013	10	3	3	1	ID11	2
2013-02-08	GI	1	1	2	16	18	7/23/2013	10	3	4	0	ID11	2
2013-02-08	GI	2	1	3	8	18	7/23/2013	10	3	3	1	ID11	2
2013-02-08	GI	0	2	4	14	18	7/23/2013	10	3	3	1	ID11	2
2013-02-08	GI	1	2	5	20	18	7/23/2013	10	3	3	1	ID11	2
2013-02-08	GI	0	1	1	1	19	7/22/2013	11	3	4	0	ID11	2
2013-02-08	GI	1	1	2	11	19	7/22/2013	11	3	4	0	ID11	2
2013-02-08	GI	2	1	3	2	19	7/22/2013	11	3	4	0	ID11	2
2013-02-08	GI	0	2	4	2	19	7/22/2013	11	3	4	0	ID11	2
2013-02-08	GI	1	2	5	10	19	7/22/2013	11	3	4	0	ID11	2
2013-02-08	GI	0	1	1	6	20	7/21/2013	12	3	3	1	ID11	2
2013-02-08	GI	1	1	2	15	20	7/21/2013	12	3	4	0	ID11	2
2013-02-08	GI	2	1	3	7	20	7/21/2013	12	3	3	1	ID11	2
2013-02-08	GI	0	2	4	4	20	7/21/2013	12	3	3	1	ID11	2
2013-02-08	GI	1	2	5	17	20	7/21/2013	12	3	4	0	ID11	2
2013-02-08	GI	0	1	1	19	21	7/29/2013	4	2	2	1	ID11	2
2013-02-08	GI	1	1	2	3	21	7/29/2013	4	2	2	1	ID11	2
2013-02-08	GI	2	1	3	14	21	7/29/2013	4	2	2	1	ID11	2
2013-02-08	GI	0	2	4	12	21	7/29/2013	4	2	1	0	ID11	2
2013-02-08	GI	1	2	5	1	21	7/29/2013	4	2	1	0	ID11	2
2013-02-08	GI	0	1	1	20	22	7/29/2013	4	2	2	1	ID11	2
2013-02-08	GI	1	1	2	10	22	7/29/2013	4	2	3	0	ID11	2
2013-02-08	GI	2	1	3	15	22	7/29/2013	4	2	2	1	ID11	2
2013-02-08	GI	0	2	4	5	22	7/29/2013	4	2	1	0	ID11	2
2013-02-08	GI	1	2	5	4	22	7/29/2013	4	2	2	1	ID11	2
2013-02-08	GI	0	1	1	18	23	7/27/2013	6	2	2	1	ID11	2
2013-02-08	GI	1	1	2	9	23	7/27/2013	6	2	3	0	ID11	2
2013-02-08	GI	2	1	3	12	23	7/27/2013	6	2	2	1	ID11	2
2013-02-08	GI	0	2	4	15	23	7/27/2013	6	2	2	1	ID11	2
2013-02-08	GI	0	2	4	11	23	7/27/2013	6	2	4	0	ID11	2
2013-02-08	GI	1	2	5	16	23	7/27/2013	6	2	2	1	ID11	2
2013-02-08	GI	0	1	1	13	24	7/28/2013	5	2	2	1	ID11	2
2013-02-08	GI	1	1	2	5	24	7/28/2013	5	2	3	0	ID11	2
2013-02-08	GI	2	1	3	20	24	7/28/2013	5	2	2	1	ID11	2
2013-02-08	GI	0	2	4	9	24	7/28/2013	5	2	2	1	ID11	2
2013-02-08	GI	1	2	5	11	24	7/28/2013	5	2	2	1	ID11	2
2013-02-08	GI	0	1	1	16	25	7/29/2013	4	2	1	0	ID11	2
2013-02-08	GI	1	1	2	8	25	7/29/2013	4	2	2	1	ID11	2
2013-02-08	GI	2	1	3	17	25	7/29/2013	4	2	2	1	ID11	2
2013-02-08	GI	0	2	4	8	25	7/29/2013	4	2	1	0	ID11	2
2013-02-08	GI	1	2	5	12	25	7/29/2013	4	2	1	0	ID11	2
2013-02-08	GI	0	1	1	3	37	7/14/2013	19	5	5	1	ID11	2
2013-02-08	GI	1	1	2	14	37	7/14/2013	19	5	5	1	ID11	2
2013-02-08	GI	2	1	3	13	37	7/14/2013	19	5	6	0	ID11	2
2013-02-08	GI	0	2	4	17	37	7/14/2013	19	5	5	1	ID11	2
2013-02-08	GI	1	2	5	15	37	7/14/2013	19	5	5	1	ID11	2
2013-02-08	GI	0	1	1	10	38	7/13/2013	20	6	6	1	ID11	2
2013-02-08	GI	1	1	2	1	38	7/13/2013	20	6	6	1	ID11	2
2013-02-08	GI	2	1	3	5	38	7/13/2013	20	6	6	1	ID11	2
2013-02-08	GI	0	2	4	16	38	7/13/2013	20	6	6	1	ID11	2
2013-02-08	GI	1	2	5	9	38	7/13/2013	20	6	6	1	ID11	2
2013-02-08	GI	0	1	1	4	39	7/15/2013	18	5	4	0	ID11	2
2013-02-08	GI	1	1	2	12	39	7/15/2013	18	5	5	1	ID11	2
2013-02-08	GI	2	1	3	10	39	7/15/2013	18	5	5	1	ID11	2
2013-02-08	GI	0	2	4	3	39	7/15/2013	18	5	5	1	ID11	2
2013-02-08	GI	1	2	5	18	39	7/15/2013	18	5	5	1	ID11	2
2013-02-08	GI	0	1	1	2	40	7/16/2013	17	5	4	0	ID11	2
2013-02-08	GI	1	1	2	18	40	7/16/2013	17	5	5	1	ID11	2
2013-02-08	GI	2	1	3	4	40	7/16/2013	17	5	5	1	ID11	2
2013-02-08	GI	0	2	4	18	40	7/16/2013	17	5	4	0	ID11	2
2013-02-08	GI	1	2	5	6	40	7/16/2013	17	5	5	1	ID11	2
2013-02-08	GI	0	1	1	11	10	7/16/2013	17	5	5	1	ID12	1
2013-02-08	GI	1	1	2	20	10	7/16/2013	17	5	5	1	ID12	1
2013-02-08	GI	2	1	3	9	10	7/16/2013	17	5	5	1	ID12	1
2013-02-08	GI	0	2	4	19	10	7/16/2013	17	5	5	1	ID12	1
2013-02-08	GI	1	2	5	19	10	7/16/2013	17	5	4	0	ID12	1
2013-02-08	GI	0	1	1	17	11	7/17/2013	16	5	3	0	ID12	1
2013-02-08	GI	1	1	2	2	11	7/17/2013	16	5	4	0	ID12	1
2013-02-08	GI	2	1	3	19	11	7/17/2013	16	5	3	0	ID12	1
2013-02-08	GI	0	2	4	20	11	7/17/2013	16	5	3	0	ID12	1
2013-02-08	GI	1	2	5	3	11	7/17/2013	16	5	4	0	ID12	1
2013-02-08	GI	0	1	1	9	12	7/20/2013	13	4	3	0	ID12	1
2013-02-08	GI	1	1	2	13	12	7/20/2013	13	4	4	1	ID12	1
2013-02-08	GI	2	1	3	16	12	7/20/2013	13	4	3	0	ID12	1
2013-02-08	GI	1	2	5	7	12	7/20/2013	13	4	2	0	ID12	1
2013-02-08	GI	0	1	1	5	13	7/20/2013	13	4	3	0	ID12	1
2013-02-08	GI	1	1	2	7	13	7/20/2013	13	4	4	1	ID12	1
2013-02-08	GI	2	1	3	6	13	7/20/2013	13	4	4	1	ID12	1
2013-02-08	GI	0	2	4	6	13	7/20/2013	13	4	3	0	ID12	1
2013-02-08	GI	1	2	5	2	13	7/20/2013	13	4	4	1	ID12	1
2013-02-08	GI	0	1	1	7	14	7/20/2013	13	4	3	0	ID12	1
2013-02-08	GI	1	1	2	6	14	7/20/2013	13	4	4	1	ID12	1
2013-02-08	GI	2	1	3	1	14	7/20/2013	13	4	4	1	ID12	1
2013-02-08	GI	0	2	4	10	14	7/20/2013	13	4	4	1	ID12	1
2013-02-08	GI	1	2	5	13	14	7/20/2013	13	4	4	1	ID12	1
2013-02-08	GI	0	1	1	8	15	7/20/2013	13	4	3	0	ID12	1
2013-02-08	GI	1	1	2	19	15	7/20/2013	13	4	4	1	ID12	1
2013-02-08	GI	2	1	3	3	15	7/20/2013	13	4	3	0	ID12	1
2013-02-08	GI	0	2	4	7	15	7/20/2013	13	4	3	0	ID12	1
2013-02-08	GI	1	2	5	8	15	7/20/2013	13	4	3	0	ID12	1
2013-02-08	GI	0	1	1	14	16	7/24/2013	9	3	2	0	ID12	1
2013-02-08	GI	1	1	2	17	16	7/24/2013	9	3	2	0	ID12	1
2013-02-08	GI	2	1	3	18	16	7/24/2013	9	3	2	0	ID12	1
2013-02-08	GI	0	2	4	1	16	7/24/2013	9	3	2	0	ID12	1
2013-02-08	GI	1	2	5	14	16	7/24/2013	9	3	2	0	ID12	1
2013-02-08	GI	0	1	1	15	17	7/24/2013	9	3	2	0	ID12	1
2013-02-08	GI	1	1	2	4	17	7/24/2013	9	3	2	0	ID12	1
2013-02-08	GI	2	1	3	11	17	7/24/2013	9	3	3	1	ID12	1
2013-02-08	GI	0	2	4	13	17	7/24/2013	9	3	2	0	ID12	1
2013-02-08	GI	1	2	5	5	17	7/24/2013	9	3	3	1	ID12	1
2013-02-08	GI	0	1	1	12	18	7/23/2013	10	3	3	1	ID12	1
2013-02-08	GI	1	1	2	16	18	7/23/2013	10	3	4	0	ID12	1
2013-02-08	GI	2	1	3	8	18	7/23/2013	10	3	3	1	ID12	1
2013-02-08	GI	0	2	4	14	18	7/23/2013	10	3	3	1	ID12	1
2013-02-08	GI	1	2	5	20	18	7/23/2013	10	3	3	1	ID12	1
2013-02-08	GI	0	1	1	1	19	7/22/2013	11	3	4	0	ID12	1
2013-02-08	GI	1	1	2	11	19	7/22/2013	11	3	4	0	ID12	1
2013-02-08	GI	2	1	3	2	19	7/22/2013	11	3	4	0	ID12	1
2013-02-08	GI	0	2	4	2	19	7/22/2013	11	3	3	1	ID12	1
2013-02-08	GI	1	2	5	10	19	7/22/2013	11	3	4	0	ID12	1
2013-02-08	GI	0	1	1	6	20	7/21/2013	12	3	2	0	ID12	1
2013-02-08	GI	1	1	2	15	20	7/21/2013	12	3	3	1	ID12	1
2013-02-08	GI	2	1	3	7	20	7/21/2013	12	3	3	1	ID12	1
2013-02-08	GI	0	2	4	4	20	7/21/2013	12	3	3	1	ID12	1
2013-02-08	GI	1	2	5	17	20	7/21/2013	12	3	3	1	ID12	1
2013-02-08	GI	0	1	1	19	21	7/29/2013	4	2	1	0	ID12	1
2013-02-08	GI	1	1	2	3	21	7/29/2013	4	2	1	0	ID12	1
2013-02-08	GI	2	1	3	14	21	7/29/2013	4	2	1	0	ID12	1
2013-02-08	GI	0	2	4	12	21	7/29/2013	4	2	1	0	ID12	1
2013-02-08	GI	1	2	5	1	21	7/29/2013	4	2	1	0	ID12	1
2013-02-08	GI	0	1	1	20	22	7/29/2013	4	2	1	0	ID12	1
2013-02-08	GI	1	1	2	10	22	7/29/2013	4	2	1	0	ID12	1
2013-02-08	GI	2	1	3	15	22	7/29/2013	4	2	1	0	ID12	1
2013-02-08	GI	0	2	4	5	22	7/29/2013	4	2	1	0	ID12	1
2013-02-08	GI	1	2	5	4	22	7/29/2013	4	2	1	0	ID12	1
2013-02-08	GI	0	1	1	18	23	7/27/2013	6	2	2	1	ID12	1
2013-02-08	GI	1	1	2	9	23	7/27/2013	6	2	2	1	ID12	1
2013-02-08	GI	2	1	3	12	23	7/27/2013	6	2	2	1	ID12	1
2013-02-08	GI	0	2	4	15	23	7/27/2013	6	2	2	1	ID12	1
2013-02-08	GI	0	2	4	11	23	7/27/2013	6	2	3	0	ID12	1
2013-02-08	GI	1	2	5	16	23	7/27/2013	6	2	2	1	ID12	1
2013-02-08	GI	0	1	1	13	24	7/28/2013	5	2	2	1	ID12	1
2013-02-08	GI	1	1	2	5	24	7/28/2013	5	2	1	0	ID12	1
2013-02-08	GI	2	1	3	20	24	7/28/2013	5	2	2	1	ID12	1
2013-02-08	GI	0	2	4	9	24	7/28/2013	5	2	2	1	ID12	1
2013-02-08	GI	1	2	5	11	24	7/28/2013	5	2	2	1	ID12	1
2013-02-08	GI	0	1	1	16	25	7/29/2013	4	2	1	0	ID12	1
2013-02-08	GI	1	1	2	8	25	7/29/2013	4	2	1	0	ID12	1
2013-02-08	GI	2	1	3	17	25	7/29/2013	4	2	1	0	ID12	1
2013-02-08	GI	0	2	4	8	25	7/29/2013	4	2	1	0	ID12	1
2013-02-08	GI	1	2	5	12	25	7/29/2013	4	2	1	0	ID12	1
2013-02-08	GI	0	1	1	3	37	7/14/2013	19	5	5	1	ID12	1
2013-02-08	GI	1	1	2	14	37	7/14/2013	19	5	5	1	ID12	1
2013-02-08	GI	2	1	3	13	37	7/14/2013	19	5	6	0	ID12	1
2013-02-08	GI	0	2	4	17	37	7/14/2013	19	5	5	1	ID12	1
2013-02-08	GI	1	2	5	15	37	7/14/2013	19	5	6	0	ID12	1
2013-02-08	GI	0	1	1	10	38	7/13/2013	20	6	6	1	ID12	1
2013-02-08	GI	1	1	2	1	38	7/13/2013	20	6	6	1	ID12	1
2013-02-08	GI	2	1	3	5	38	7/13/2013	20	6	5	0	ID12	1
2013-02-08	GI	0	2	4	16	38	7/13/2013	20	6	6	1	ID12	1
2013-02-08	GI	1	2	5	9	38	7/13/2013	20	6	6	1	ID12	1
2013-02-08	GI	0	1	1	4	39	7/15/2013	18	5	5	1	ID12	1
2013-02-08	GI	1	1	2	12	39	7/15/2013	18	5	5	1	ID12	1
2013-02-08	GI	2	1	3	10	39	7/15/2013	18	5	6	0	ID12	1
2013-02-08	GI	0	2	4	3	39	7/15/2013	18	5	4	0	ID12	1
2013-02-08	GI	1	2	5	18	39	7/15/2013	18	5	4	0	ID12	1
2013-02-08	GI	0	1	1	2	40	7/16/2013	17	5	5	1	ID12	1
2013-02-08	GI	1	1	2	18	40	7/16/2013	17	5	5	1	ID12	1
2013-02-08	GI	2	1	3	4	40	7/16/2013	17	5	4	0	ID12	1
2013-02-08	GI	0	2	4	18	40	7/16/2013	17	5	4	0	ID12	1
2013-02-08	GI	1	2	5	6	40	7/16/2013	17	5	4	0	ID12	1
2013-02-08	GI	0	1	1	11	10	7/16/2013	17	5	5	1	ID13	2
2013-02-08	GI	1	1	2	20	10	7/16/2013	17	5	5	1	ID13	2
2013-02-08	GI	2	1	3	9	10	7/16/2013	17	5	5	1	ID13	2
2013-02-08	GI	0	2	4	19	10	7/16/2013	17	5	5	1	ID13	2
2013-02-08	GI	1	2	5	19	10	7/16/2013	17	5	5	1	ID13	2
2013-02-08	GI	0	1	1	17	11	7/17/2013	16	5	3	0	ID13	2
2013-02-08	GI	1	1	2	2	11	7/17/2013	16	5	3	0	ID13	2
2013-02-08	GI	2	1	3	19	11	7/17/2013	16	5	3	0	ID13	2
2013-02-08	GI	0	2	4	20	11	7/17/2013	16	5	3	0	ID13	2
2013-02-08	GI	1	2	5	3	11	7/17/2013	16	5	3	0	ID13	2
2013-02-08	GI	0	1	1	9	12	7/20/2013	13	4	3	0	ID13	2
2013-02-08	GI	1	1	2	13	12	7/20/2013	13	4	2	0	ID13	2
2013-02-08	GI	2	1	3	16	12	7/20/2013	13	4	3	0	ID13	2
2013-02-08	GI	1	2	5	7	12	7/20/2013	13	4	3	0	ID13	2
2013-02-08	GI	0	1	1	5	13	7/20/2013	13	4	3	0	ID13	2
2013-02-08	GI	1	1	2	7	13	7/20/2013	13	4	3	0	ID13	2
2013-02-08	GI	2	1	3	6	13	7/20/2013	13	4	3	0	ID13	2
2013-02-08	GI	0	2	4	6	13	7/20/2013	13	4	3	0	ID13	2
2013-02-08	GI	1	2	5	2	13	7/20/2013	13	4	3	0	ID13	2
2013-02-08	GI	0	1	1	7	14	7/20/2013	13	4	3	0	ID13	2
2013-02-08	GI	1	1	2	6	14	7/20/2013	13	4	3	0	ID13	2
2013-02-08	GI	2	1	3	1	14	7/20/2013	13	4	3	0	ID13	2
2013-02-08	GI	0	2	4	10	14	7/20/2013	13	4	4	1	ID13	2
2013-02-08	GI	1	2	5	13	14	7/20/2013	13	4	4	1	ID13	2
2013-02-08	GI	0	1	1	8	15	7/20/2013	13	4	3	0	ID13	2
2013-02-08	GI	1	1	2	19	15	7/20/2013	13	4	3	0	ID13	2
2013-02-08	GI	2	1	3	3	15	7/20/2013	13	4	3	0	ID13	2
2013-02-08	GI	0	2	4	7	15	7/20/2013	13	4	3	0	ID13	2
2013-02-08	GI	1	2	5	8	15	7/20/2013	13	4	4	1	ID13	2
2013-02-08	GI	0	1	1	14	16	7/24/2013	9	3	2	0	ID13	2
2013-02-08	GI	1	1	2	17	16	7/24/2013	9	3	2	0	ID13	2
2013-02-08	GI	2	1	3	18	16	7/24/2013	9	3	2	0	ID13	2
2013-02-08	GI	0	2	4	1	16	7/24/2013	9	3	2	0	ID13	2
2013-02-08	GI	1	2	5	14	16	7/24/2013	9	3	2	0	ID13	2
2013-02-08	GI	0	1	1	15	17	7/24/2013	9	3	2	0	ID13	2
2013-02-08	GI	1	1	2	4	17	7/24/2013	9	3	2	0	ID13	2
2013-02-08	GI	2	1	3	11	17	7/24/2013	9	3	2	0	ID13	2
2013-02-08	GI	0	2	4	13	17	7/24/2013	9	3	3	1	ID13	2
2013-02-08	GI	1	2	5	5	17	7/24/2013	9	3	3	1	ID13	2
2013-02-08	GI	0	1	1	12	18	7/23/2013	10	3	2	0	ID13	2
2013-02-08	GI	1	1	2	16	18	7/23/2013	10	3	3	1	ID13	2
2013-02-08	GI	2	1	3	8	18	7/23/2013	10	3	3	1	ID13	2
2013-02-08	GI	0	2	4	14	18	7/23/2013	10	3	3	1	ID13	2
2013-02-08	GI	1	2	5	20	18	7/23/2013	10	3	3	1	ID13	2
2013-02-08	GI	0	1	1	1	19	7/22/2013	11	3	3	1	ID13	2
2013-02-08	GI	1	1	2	11	19	7/22/2013	11	3	4	0	ID13	2
2013-02-08	GI	2	1	3	2	19	7/22/2013	11	3	3	1	ID13	2
2013-02-08	GI	0	2	4	2	19	7/22/2013	11	3	3	1	ID13	2
2013-02-08	GI	1	2	5	10	19	7/22/2013	11	3	3	1	ID13	2
2013-02-08	GI	0	1	1	6	20	7/21/2013	12	3	3	1	ID13	2
2013-02-08	GI	1	1	2	15	20	7/21/2013	12	3	2	0	ID13	2
2013-02-08	GI	2	1	3	7	20	7/21/2013	12	3	2	0	ID13	2
2013-02-08	GI	0	2	4	4	20	7/21/2013	12	3	3	1	ID13	2
2013-02-08	GI	1	2	5	17	20	7/21/2013	12	3	3	1	ID13	2
2013-02-08	GI	0	1	1	19	21	7/29/2013	4	2	1	0	ID13	2
2013-02-08	GI	1	1	2	3	21	7/29/2013	4	2	1	0	ID13	2
2013-02-08	GI	2	1	3	14	21	7/29/2013	4	2	1	0	ID13	2
2013-02-08	GI	0	2	4	12	21	7/29/2013	4	2	1	0	ID13	2
2013-02-08	GI	1	2	5	1	21	7/29/2013	4	2	1	0	ID13	2
2013-02-08	GI	0	1	1	20	22	7/29/2013	4	2	1	0	ID13	2
2013-02-08	GI	1	1	2	10	22	7/29/2013	4	2	1	0	ID13	2
2013-02-08	GI	2	1	3	15	22	7/29/2013	4	2	1	0	ID13	2
2013-02-08	GI	0	2	4	5	22	7/29/2013	4	2	2	1	ID13	2
2013-02-08	GI	1	2	5	4	22	7/29/2013	4	2	2	1	ID13	2
2013-02-08	GI	0	1	1	18	23	7/27/2013	6	2	2	1	ID13	2
2013-02-08	GI	1	1	2	9	23	7/27/2013	6	2	2	1	ID13	2
2013-02-08	GI	2	1	3	12	23	7/27/2013	6	2	2	1	ID13	2
2013-02-08	GI	0	2	4	15	23	7/27/2013	6	2	2	1	ID13	2
2013-02-08	GI	0	2	4	11	23	7/27/2013	6	2	3	0	ID13	2
2013-02-08	GI	1	2	5	16	23	7/27/2013	6	2	2	1	ID13	2
2013-02-08	GI	0	1	1	13	24	7/28/2013	5	2	1	0	ID13	2
2013-02-08	GI	1	1	2	5	24	7/28/2013	5	2	1	0	ID13	2
2013-02-08	GI	2	1	3	20	24	7/28/2013	5	2	1	0	ID13	2
2013-02-08	GI	0	2	4	9	24	7/28/2013	5	2	1	0	ID13	2
2013-02-08	GI	1	2	5	11	24	7/28/2013	5	2	2	1	ID13	2
2013-02-08	GI	0	1	1	16	25	7/29/2013	4	2	1	0	ID13	2
2013-02-08	GI	1	1	2	8	25	7/29/2013	4	2	1	0	ID13	2
2013-02-08	GI	2	1	3	17	25	7/29/2013	4	2	1	0	ID13	2
2013-02-08	GI	0	2	4	8	25	7/29/2013	4	2	1	0	ID13	2
2013-02-08	GI	1	2	5	12	25	7/29/2013	4	2	1	0	ID13	2
2013-02-08	GI	0	1	1	3	37	7/14/2013	19	5	5	1	ID13	2
2013-02-08	GI	1	1	2	14	37	7/14/2013	19	5	5	1	ID13	2
2013-02-08	GI	2	1	3	13	37	7/14/2013	19	5	5	1	ID13	2
2013-02-08	GI	0	2	4	17	37	7/14/2013	19	5	6	0	ID13	2
2013-02-08	GI	1	2	5	15	37	7/14/2013	19	5	6	0	ID13	2
2013-02-08	GI	0	1	1	10	38	7/13/2013	20	6	5	0	ID13	2
2013-02-08	GI	1	1	2	1	38	7/13/2013	20	6	6	1	ID13	2
2013-02-08	GI	2	1	3	5	38	7/13/2013	20	6	6	1	ID13	2
2013-02-08	GI	0	2	4	16	38	7/13/2013	20	6	6	1	ID13	2
2013-02-08	GI	1	2	5	9	38	7/13/2013	20	6	6	1	ID13	2
2013-02-08	GI	0	1	1	4	39	7/15/2013	18	5	5	1	ID13	2
2013-02-08	GI	1	1	2	12	39	7/15/2013	18	5	5	1	ID13	2
2013-02-08	GI	2	1	3	10	39	7/15/2013	18	5	5	1	ID13	2
2013-02-08	GI	0	2	4	3	39	7/15/2013	18	5	5	1	ID13	2
2013-02-08	GI	1	2	5	18	39	7/15/2013	18	5	5	1	ID13	2
2013-02-08	GI	0	1	1	2	40	7/16/2013	17	5	4	0	ID13	2
2013-02-08	GI	1	1	2	18	40	7/16/2013	17	5	5	1	ID13	2
2013-02-08	GI	2	1	3	4	40	7/16/2013	17	5	4	0	ID13	2
2013-02-08	GI	0	2	4	18	40	7/16/2013	17	5	4	0	ID13	2
2013-02-08	GI	1	2	5	6	40	7/16/2013	17	5	4	0	ID13	2
7/17/2013	LI	0	1	1	8	100	2013-03-07	14	4	4	1	ID2	1
7/17/2013	LI	1	2	5	17	100	2013-03-07	14	4	4	1	ID2	1
7/17/2013	LI	0	1	1	6	101	2013-03-07	14	4	5	0	ID2	1
7/17/2013	LI	1	2	5	18	102	2013-02-07	15	4	4	1	ID2	1
7/17/2013	LI	0	1	1	2	103	2013-02-07	15	4	3	0	ID2	1
7/17/2013	LI	1	2	5	2	104	7/14/2013	3	1	1	1	ID2	1
7/17/2013	LI	1	2	5	9	105	7/13/2013	4	2	1	0	ID2	1
7/17/2013	LI	1	1	2	12	106	2013-03-07	14	4	4	1	ID2	1
7/17/2013	LI	2	1	3	12	108	2013-04-07	13	4	3	0	ID2	1
7/17/2013	LI	0	2	4	5	109	2013-03-07	14	4	4	1	ID2	1
7/17/2013	LI	2	1	3	13	110	2013-03-07	14	4	2	0	ID2	1
7/17/2013	LI	0	2	4	6	111	2013-03-07	14	4	5	0	ID2	1
7/17/2013	LI	1	2	5	1	112	7/14/2013	3	1	1	1	ID2	1
7/17/2013	LI	1	2	5	6	113	7/14/2013	3	1	1	1	ID2	1
7/17/2013	LI	1	2	5	4	114	7/13/2013	4	2	2	1	ID2	1
7/17/2013	LI	0	2	4	9	115	2013-12-07	5	2	1	0	ID2	1
7/17/2013	LI	0	2	4	7	116	7/13/2013	4	2	2	1	ID2	1
7/17/2013	LI	1	2	5	5	117	7/14/2013	3	1	1	1	ID2	1
7/17/2013	LI	1	2	5	3	118	7/14/2013	3	1	1	1	ID2	1
7/17/2013	LI	0	1	1	14	119	7/13/2013	4	2	2	1	ID2	1
7/17/2013	LI	0	1	1	4	120	7/14/2013	3	1	1	1	ID2	1
7/17/2013	LI	0	1	1	15	121	7/13/2013	4	2	2	1	ID2	1
7/17/2013	LI	1	1	2	16	121	7/13/2013	4	2	1	0	ID2	1
7/17/2013	LI	0	1	1	1	122	7/13/2013	4	2	2	1	ID2	1
7/17/2013	LI	1	1	2	5	122	7/13/2013	4	2	2	1	ID2	1
7/17/2013	LI	1	2	5	7	124	7/13/2013	4	2	1	0	ID2	1
7/17/2013	LI	0	1	1	13	125	7/14/2013	3	1	1	1	ID2	1
7/17/2013	LI	0	1	1	5	126	7/14/2013	3	1	1	1	ID2	1
7/17/2013	LI	0	2	4	14	127	7/14/2013	3	1	1	1	ID2	1
7/17/2013	LI	0	2	4	13	128	7/13/2013	4	2	1	0	ID2	1
7/17/2013	LI	0	2	4	12	129	2013-12-07	5	2	1	0	ID2	1
7/17/2013	LI	0	2	4	15	130	7/13/2013	4	2	2	1	ID2	1
7/17/2013	LI	0	2	4	11	131	7/13/2013	4	2	2	1	ID2	1
7/17/2013	LI	2	1	3	6	132	7/14/2013	3	1	2	0	ID2	1
7/17/2013	LI	2	1	3	7	133	7/14/2013	3	1	1	1	ID2	1
7/17/2013	LI	1	1	2	10	134	7/14/2013	3	1	1	1	ID2	1
7/17/2013	LI	0	1	1	12	135	7/14/2013	3	1	1	1	ID2	1
7/17/2013	LI	1	1	2	14	136	7/13/2013	4	2	1	0	ID2	1
7/17/2013	LI	2	1	3	2	136	7/13/2013	4	2	1	0	ID2	1
7/17/2013	LI	0	1	1	17	137	2013-12-07	5	2	1	0	ID2	1
7/17/2013	LI	2	1	3	4	137	2013-12-07	5	2	1	0	ID2	1
7/17/2013	LI	1	2	5	8	137	2013-12-07	5	2	1	0	ID2	1
7/17/2013	LI	2	1	3	5	138	7/14/2013	3	1	1	1	ID2	1
7/17/2013	LI	1	1	2	7	139	7/13/2013	4	2	1	0	ID2	1
7/17/2013	LI	2	1	3	8	140	7/13/2013	4	2	1	0	ID2	1
7/17/2013	LI	2	1	3	10	141	7/13/2013	4	2	2	1	ID2	1
7/17/2013	LI	2	1	3	3	142	7/14/2013	3	1	1	1	ID2	1
7/17/2013	LI	1	1	2	13	144	7/14/2013	3	1	1	1	ID2	1
7/17/2013	LI	0	1	1	8	100	2013-03-07	14	4	4	1	ID3	1
7/17/2013	LI	1	2	5	17	100	2013-03-07	14	4	4	1	ID3	1
7/17/2013	LI	0	1	1	6	101	2013-03-07	14	4	4	1	ID3	1
7/17/2013	LI	1	2	5	18	102	2013-02-07	15	4	4	1	ID3	1
7/17/2013	LI	0	1	1	2	103	2013-02-07	15	4	5	0	ID3	1
7/17/2013	LI	1	2	5	2	104	7/14/2013	3	1	1	1	ID3	1
7/17/2013	LI	1	2	5	9	105	7/13/2013	4	2	1	0	ID3	1
7/17/2013	LI	1	1	2	12	106	2013-03-07	14	4	3	0	ID3	1
7/17/2013	LI	2	1	3	12	108	2013-04-07	13	4	3	0	ID3	1
7/17/2013	LI	0	2	4	5	109	2013-03-07	14	4	4	1	ID3	1
7/17/2013	LI	2	1	3	13	110	2013-03-07	14	4	2	0	ID3	1
7/17/2013	LI	0	2	4	6	111	2013-03-07	14	4	5	0	ID3	1
7/17/2013	LI	1	2	5	1	112	7/14/2013	3	1	1	1	ID3	1
7/17/2013	LI	1	2	5	6	113	7/14/2013	3	1	1	1	ID3	1
7/17/2013	LI	1	2	5	4	114	7/13/2013	4	2	2	1	ID3	1
7/17/2013	LI	0	2	4	9	115	2013-12-07	5	2	1	0	ID3	1
7/17/2013	LI	0	2	4	7	116	7/13/2013	4	2	2	1	ID3	1
7/17/2013	LI	1	2	5	5	117	7/14/2013	3	1	1	1	ID3	1
7/17/2013	LI	1	2	5	3	118	7/14/2013	3	1	1	1	ID3	1
7/17/2013	LI	0	1	1	14	119	7/13/2013	4	2	2	1	ID3	1
7/17/2013	LI	0	1	1	4	120	7/14/2013	3	1	2	0	ID3	1
7/17/2013	LI	0	1	1	15	121	7/13/2013	4	2	1	0	ID3	1
7/17/2013	LI	1	1	2	16	121	7/13/2013	4	2	2	1	ID3	1
7/17/2013	LI	0	1	1	1	122	7/13/2013	4	2	3	0	ID3	1
7/17/2013	LI	1	1	2	5	122	7/13/2013	4	2	1	0	ID3	1
7/17/2013	LI	1	2	5	7	124	7/13/2013	4	2	1	0	ID3	1
7/17/2013	LI	0	1	1	13	125	7/14/2013	3	1	1	1	ID3	1
7/17/2013	LI	0	1	1	5	126	7/14/2013	3	1	2	0	ID3	1
7/17/2013	LI	0	2	4	14	127	7/14/2013	3	1	1	1	ID3	1
7/17/2013	LI	0	2	4	13	128	7/13/2013	4	2	1	0	ID3	1
7/17/2013	LI	0	2	4	12	129	2013-12-07	5	2	1	0	ID3	1
7/17/2013	LI	0	2	4	15	130	7/13/2013	4	2	1	0	ID3	1
7/17/2013	LI	0	2	4	11	131	7/13/2013	4	2	2	1	ID3	1
7/17/2013	LI	2	1	3	6	132	7/14/2013	3	1	1	1	ID3	1
7/17/2013	LI	2	1	3	7	133	7/14/2013	3	1	1	1	ID3	1
7/17/2013	LI	1	1	2	10	134	7/14/2013	3	1	1	1	ID3	1
7/17/2013	LI	0	1	1	12	135	7/14/2013	3	1	1	1	ID3	1
7/17/2013	LI	1	1	2	14	136	7/13/2013	4	2	1	0	ID3	1
7/17/2013	LI	2	1	3	2	136	7/13/2013	4	2	1	0	ID3	1
7/17/2013	LI	0	1	1	17	137	2013-12-07	5	2	1	0	ID3	1
7/17/2013	LI	2	1	3	4	137	2013-12-07	5	2	1	0	ID3	1
7/17/2013	LI	1	2	5	8	137	2013-12-07	5	2	1	0	ID3	1
7/17/2013	LI	2	1	3	5	138	7/14/2013	3	1	1	1	ID3	1
7/17/2013	LI	1	1	2	7	139	7/13/2013	4	2	1	0	ID3	1
7/17/2013	LI	2	1	3	8	140	7/13/2013	4	2	1	0	ID3	1
7/17/2013	LI	2	1	3	10	141	7/13/2013	4	2	2	1	ID3	1
7/17/2013	LI	2	1	3	3	142	7/14/2013	3	1	1	1	ID3	1
7/17/2013	LI	1	1	2	13	144	7/14/2013	3	1	1	1	ID3	1
7/17/2013	LI	0	1	1	8	100	2013-03-07	14	4	3	0	ID4	1
7/17/2013	LI	1	2	5	17	100	2013-03-07	14	4	5	0	ID4	1
7/17/2013	LI	0	1	1	6	101	2013-03-07	14	4	3	0	ID4	1
7/17/2013	LI	1	2	5	18	102	2013-02-07	15	4	4	1	ID4	1
7/17/2013	LI	0	1	1	2	103	2013-02-07	15	4	3	0	ID4	1
7/17/2013	LI	1	2	5	2	104	7/14/2013	3	1	1	1	ID4	1
7/17/2013	LI	1	2	5	9	105	7/13/2013	4	2	1	0	ID4	1
7/17/2013	LI	1	1	2	12	106	2013-03-07	14	4	2	0	ID4	1
7/17/2013	LI	2	1	3	12	108	2013-04-07	13	4	2	0	ID4	1
7/17/2013	LI	0	2	4	5	109	2013-03-07	14	4	3	0	ID4	1
7/17/2013	LI	2	1	3	13	110	2013-03-07	14	4	2	0	ID4	1
7/17/2013	LI	0	2	4	6	111	2013-03-07	14	4	5	0	ID4	1
7/17/2013	LI	1	2	5	1	112	7/14/2013	3	1	1	1	ID4	1
7/17/2013	LI	1	2	5	6	113	7/14/2013	3	1	1	1	ID4	1
7/17/2013	LI	1	2	5	4	114	7/13/2013	4	2	2	1	ID4	1
7/17/2013	LI	0	2	4	9	115	2013-12-07	5	2	2	1	ID4	1
7/17/2013	LI	0	2	4	7	116	7/13/2013	4	2	2	1	ID4	1
7/17/2013	LI	1	2	5	5	117	7/14/2013	3	1	1	1	ID4	1
7/17/2013	LI	1	2	5	3	118	7/14/2013	3	1	1	1	ID4	1
7/17/2013	LI	0	1	1	14	119	7/13/2013	4	2	2	1	ID4	1
7/17/2013	LI	0	1	1	4	120	7/14/2013	3	1	1	1	ID4	1
7/17/2013	LI	0	1	1	15	121	7/13/2013	4	2	2	1	ID4	1
7/17/2013	LI	1	1	2	16	121	7/13/2013	4	2	2	1	ID4	1
7/17/2013	LI	0	1	1	1	122	7/13/2013	4	2	3	0	ID4	1
7/17/2013	LI	1	1	2	5	122	7/13/2013	4	2	2	1	ID4	1
7/17/2013	LI	1	2	5	7	124	7/13/2013	4	2	1	0	ID4	1
7/17/2013	LI	0	1	1	13	125	7/14/2013	3	1	1	1	ID4	1
7/17/2013	LI	0	1	1	5	126	7/14/2013	3	1	1	1	ID4	1
7/17/2013	LI	0	2	4	14	127	7/14/2013	3	1	1	1	ID4	1
7/17/2013	LI	0	2	4	13	128	7/13/2013	4	2	1	0	ID4	1
7/17/2013	LI	0	2	4	12	129	2013-12-07	5	2	1	0	ID4	1
7/17/2013	LI	0	2	4	15	130	7/13/2013	4	2	1	0	ID4	1
7/17/2013	LI	0	2	4	11	131	7/13/2013	4	2	2	1	ID4	1
7/17/2013	LI	2	1	3	6	132	7/14/2013	3	1	1	1	ID4	1
7/17/2013	LI	2	1	3	7	133	7/14/2013	3	1	1	1	ID4	1
7/17/2013	LI	1	1	2	10	134	7/14/2013	3	1	1	1	ID4	1
7/17/2013	LI	0	1	1	12	135	7/14/2013	3	1	1	1	ID4	1
7/17/2013	LI	1	1	2	14	136	7/13/2013	4	2	2	1	ID4	1
7/17/2013	LI	2	1	3	2	136	7/13/2013	4	2	2	1	ID4	1
7/17/2013	LI	0	1	1	17	137	2013-12-07	5	2	1	0	ID4	1
7/17/2013	LI	2	1	3	4	137	2013-12-07	5	2	1	0	ID4	1
7/17/2013	LI	1	2	5	8	137	2013-12-07	5	2	1	0	ID4	1
7/17/2013	LI	2	1	3	5	138	7/14/2013	3	1	1	1	ID4	1
7/17/2013	LI	1	1	2	7	139	7/13/2013	4	2	1	0	ID4	1
7/17/2013	LI	2	1	3	8	140	7/13/2013	4	2	1	0	ID4	1
7/17/2013	LI	2	1	3	10	141	7/13/2013	4	2	1	0	ID4	1
7/17/2013	LI	2	1	3	3	142	7/14/2013	3	1	1	1	ID4	1
7/17/2013	LI	1	1	2	13	144	7/14/2013	3	1	1	1	ID4	1
7/17/2013	LI	0	1	1	8	100	2013-03-07	14	4	4	1	ID5	1
7/17/2013	LI	1	2	5	17	100	2013-03-07	14	4	4	1	ID5	1
7/17/2013	LI	0	1	1	6	101	2013-03-07	14	4	5	0	ID5	1
7/17/2013	LI	1	2	5	18	102	2013-02-07	15	4	4	1	ID5	1
7/17/2013	LI	0	1	1	2	103	2013-02-07	15	4	5	0	ID5	1
7/17/2013	LI	1	2	5	2	104	7/14/2013	3	1	1	1	ID5	1
7/17/2013	LI	1	1	2	12	106	2013-03-07	14	4	6	0	ID5	1
7/17/2013	LI	2	1	3	12	108	2013-04-07	13	4	3	0	ID5	1
7/17/2013	LI	0	2	4	5	109	2013-03-07	14	4	3	0	ID5	1
7/17/2013	LI	2	1	3	13	110	2013-03-07	14	4	3	0	ID5	1
7/17/2013	LI	0	2	4	6	111	2013-03-07	14	4	6	0	ID5	1
7/17/2013	LI	1	2	5	1	112	7/14/2013	3	1	1	1	ID5	1
7/17/2013	LI	1	2	5	6	113	7/14/2013	3	1	1	1	ID5	1
7/17/2013	LI	1	2	5	4	114	7/13/2013	4	2	2	1	ID5	1
7/17/2013	LI	0	2	4	9	115	2013-12-07	5	2	2	1	ID5	1
7/17/2013	LI	0	2	4	7	116	7/13/2013	4	2	2	1	ID5	1
7/17/2013	LI	1	2	5	5	117	7/14/2013	3	1	1	1	ID5	1
7/17/2013	LI	1	2	5	3	118	7/14/2013	3	1	1	1	ID5	1
7/17/2013	LI	0	1	1	14	119	7/13/2013	4	2	2	1	ID5	1
7/17/2013	LI	0	1	1	4	120	7/14/2013	3	1	1	1	ID5	1
7/17/2013	LI	0	1	1	15	121	7/13/2013	4	2	2	1	ID5	1
7/17/2013	LI	1	1	2	16	121	7/13/2013	4	2	2	1	ID5	1
7/17/2013	LI	0	1	1	1	122	7/13/2013	4	2	3	0	ID5	1
7/17/2013	LI	1	1	2	5	122	7/13/2013	4	2	2	1	ID5	1
7/17/2013	LI	1	2	5	7	124	7/13/2013	4	2	1	0	ID5	1
7/17/2013	LI	0	1	1	13	125	7/14/2013	3	1	1	1	ID5	1
7/17/2013	LI	0	1	1	5	126	7/14/2013	3	1	1	1	ID5	1
7/17/2013	LI	0	2	4	14	127	7/14/2013	3	1	1	1	ID5	1
7/17/2013	LI	0	2	4	13	128	7/13/2013	4	2	1	0	ID5	1
7/17/2013	LI	0	2	4	12	129	2013-12-07	5	2	1	0	ID5	1
7/17/2013	LI	0	2	4	15	130	7/13/2013	4	2	2	1	ID5	1
7/17/2013	LI	0	2	4	11	131	7/13/2013	4	2	2	1	ID5	1
7/17/2013	LI	2	1	3	6	132	7/14/2013	3	1	1	1	ID5	1
7/17/2013	LI	2	1	3	7	133	7/14/2013	3	1	1	1	ID5	1
7/17/2013	LI	1	1	2	10	134	7/14/2013	3	1	2	0	ID5	1
7/17/2013	LI	0	1	1	12	135	7/14/2013	3	1	1	1	ID5	1
7/17/2013	LI	1	1	2	14	136	7/13/2013	4	2	1	0	ID5	1
7/17/2013	LI	2	1	3	2	136	7/13/2013	4	2	1	0	ID5	1
7/17/2013	LI	0	1	1	17	137	2013-12-07	5	2	1	0	ID5	1
7/17/2013	LI	2	1	3	4	137	2013-12-07	5	2	1	0	ID5	1
7/17/2013	LI	2	1	3	5	138	7/14/2013	3	1	1	1	ID5	1
7/17/2013	LI	1	1	2	7	139	7/13/2013	4	2	1	0	ID5	1
7/17/2013	LI	2	1	3	8	140	7/13/2013	4	2	1	0	ID5	1
7/17/2013	LI	2	1	3	10	141	7/13/2013	4	2	2	1	ID5	1
7/17/2013	LI	2	1	3	3	142	7/14/2013	3	1	1	1	ID5	1
7/17/2013	LI	1	1	2	13	144	7/14/2013	3	1	1	1	ID5	1
6/17/2013	BS	0	1	1	3	41	5/28/2013	20	6	5	0	ID6	2
6/17/2013	BS	0	2	2	3	41	5/28/2013	20	6	5	0	ID6	2
6/17/2013	BS	0	1	1	2	42	2013-02-06	15	4	4	1	ID6	2
6/17/2013	BS	0	2	2	2	42	2013-02-06	15	4	3	0	ID6	2
6/17/2013	BS	0	1	1	7	43	2013-02-06	15	4	5	0	ID6	2
6/17/2013	BS	0	1	1	6	44	2013-04-06	13	4	4	1	ID6	2
6/17/2013	BS	0	1	1	4	45	2013-04-06	13	4	2	0	ID6	2
6/17/2013	BS	0	1	1	5	46	2013-09-06	8	3	3	1	ID6	2
6/17/2013	BS	0	2	2	5	46	2013-09-06	8	3	3	1	ID6	2
6/17/2013	BS	0	1	1	1	47	6/14/2013	3	1	1	1	ID6	2
6/17/2013	BS	0	2	2	1	47	6/14/2013	3	1	2	0	ID6	2
6/17/2013	BS	0	1	1	9	48	6/14/2013	3	1	1	1	ID6	2
6/17/2013	BS	0	1	1	10	49	6/13/2013	4	2	1	0	ID6	2
6/17/2013	BS	0	2	2	10	49	6/13/2013	4	2	1	0	ID6	2
6/17/2013	BS	0	1	1	8	50	6/17/2013	0	1	1	1	ID6	2
6/17/2013	BS	0	2	2	8	50	6/17/2013	0	1	1	1	ID6	2
6/17/2013	BS	0	2	2	14	51	5/27/2013	21	6	6	1	ID6	2
6/17/2013	BS	0	1	1	11	52	5/31/2013	17	5	4	0	ID6	2
6/17/2013	BS	0	2	2	11	52	5/31/2013	17	5	4	0	ID6	2
6/17/2013	BS	0	1	1	12	53	2013-09-06	8	3	2	0	ID6	2
6/17/2013	BS	0	2	2	12	53	2013-09-06	8	3	2	0	ID6	2
6/17/2013	BS	0	1	1	15	54	2013-09-06	8	3	2	0	ID6	2
6/17/2013	BS	0	2	2	15	54	2013-09-06	8	3	3	1	ID6	2
6/17/2013	BS	0	1	1	13	55	2013-11-06	6	2	2	1	ID6	2
6/17/2013	BS	0	2	2	13	55	2013-11-06	6	2	2	1	ID6	2
7/31/2013	LI	1	1	2	8	112	7/14/2013	17	5	4	0	ID7	2
7/31/2013	LI	2	1	3	6	117	7/14/2013	17	5	4	0	ID7	2
7/31/2013	LI	2	1	3	3	120	7/14/2013	17	5	2	0	ID7	2
7/31/2013	LI	0	2	4	3	125	7/14/2013	17	5	4	0	ID7	2
7/31/2013	LI	2	1	3	7	126	7/14/2013	17	5	4	0	ID7	2
7/31/2013	LI	1	2	5	5	128	7/13/2013	18	5	4	0	ID7	2
7/31/2013	LI	1	1	2	6	130	7/13/2013	18	5	5	1	ID7	2
7/31/2013	LI	1	2	5	15	136	7/13/2013	18	5	5	1	ID7	2
7/31/2013	LI	1	2	5	13	138	7/14/2013	17	5	3	0	ID7	2
7/31/2013	LI	1	2	5	10	140	7/13/2013	18	5	4	0	ID7	2
7/31/2013	LI	1	2	5	1	141	7/13/2013	18	5	6	0	ID7	2
7/31/2013	LI	0	2	4	6	144	7/14/2013	17	5	5	1	ID7	2
7/31/2013	LI	1	1	2	2	107	2013-12-07	19	5	6	0	ID8	2
7/31/2013	LI	1	1	2	8	112	7/14/2013	17	5	5	1	ID8	2
7/31/2013	LI	2	1	3	6	117	7/14/2013	17	5	6	0	ID8	2
7/31/2013	LI	2	1	3	3	120	7/14/2013	17	5	3	0	ID8	2
7/31/2013	LI	2	1	3	9	122	7/13/2013	18	5	6	0	ID8	2
7/31/2013	LI	2	1	3	11	123	7/13/2013	18	5	6	0	ID8	2
7/31/2013	LI	0	2	4	3	125	7/14/2013	17	5	4	0	ID8	2
7/31/2013	LI	2	1	3	7	126	7/14/2013	17	5	6	0	ID8	2
7/31/2013	LI	1	2	5	5	128	7/13/2013	18	5	4	0	ID8	2
7/31/2013	LI	1	1	2	6	130	7/13/2013	18	5	6	0	ID8	2
7/31/2013	LI	1	1	2	12	131	7/13/2013	18	5	6	0	ID8	2
7/31/2013	LI	1	2	5	15	136	7/13/2013	18	5	4	0	ID8	2
7/31/2013	LI	1	2	5	13	138	7/14/2013	17	5	3	0	ID8	2
7/31/2013	LI	1	2	5	10	140	7/13/2013	18	5	5	1	ID8	2
7/31/2013	LI	1	2	5	1	141	7/13/2013	18	5	6	0	ID8	2
7/31/2013	LI	1	2	5	17	143	7/14/2013	17	5	4	0	ID8	2
7/31/2013	LI	0	2	4	6	144	7/14/2013	17	5	4	0	ID8	2
7/31/2013	LI	1	1	2	2	107	2013-12-07	19	5	5	1	ID9	1
7/31/2013	LI	1	1	2	8	112	7/14/2013	17	5	4	0	ID9	1
7/31/2013	LI	2	1	3	6	117	7/14/2013	17	5	6	0	ID9	1
7/31/2013	LI	2	1	3	3	120	7/14/2013	17	5	2	0	ID9	1
7/31/2013	LI	2	1	3	9	122	7/13/2013	18	5	6	0	ID9	1
7/31/2013	LI	2	1	3	11	123	7/13/2013	18	5	4	0	ID9	1
7/31/2013	LI	0	2	4	3	125	7/14/2013	17	5	3	0	ID9	1
7/31/2013	LI	2	1	3	7	126	7/14/2013	17	5	4	0	ID9	1
7/31/2013	LI	1	2	5	5	128	7/13/2013	18	5	5	1	ID9	1
7/31/2013	LI	1	1	2	6	130	7/13/2013	18	5	3	0	ID9	1
7/31/2013	LI	1	1	2	12	131	7/13/2013	18	5	6	0	ID9	1
7/31/2013	LI	1	2	5	15	136	7/13/2013	18	5	4	0	ID9	1
7/31/2013	LI	1	2	5	13	138	7/14/2013	17	5	3	0	ID9	1
7/31/2013	LI	1	2	5	10	140	7/13/2013	18	5	4	0	ID9	1
7/31/2013	LI	1	2	5	1	141	7/13/2013	18	5	5	1	ID9	1
7/31/2013	LI	1	2	5	17	143	7/14/2013	17	5	4	0	ID9	1
7/31/2013	LI	0	2	4	6	144	7/14/2013	17	5	4	0	ID9	1
2013-04-12	LAB	0	1	1	19	1	NA	22	6	6	1	ID14	0
2013-04-12	LAB	0	2	2	16	1	NA	22	6	4	0	ID14	0
2013-04-12	LAB	0	1	1	15	2	NA	21	6	6	1	ID14	0
2013-04-12	LAB	0	2	2	2	2	NA	21	6	6	1	ID14	0
2013-04-12	LAB	0	1	1	3	3	NA	20	6	6	1	ID14	0
2013-04-12	LAB	0	2	2	13	3	NA	20	6	6	1	ID14	0
2013-04-12	LAB	0	1	1	18	4	6/17/2011	13	4	2	0	ID14	0
2013-04-12	LAB	0	2	2	12	4	6/17/2011	13	4	3	0	ID14	0
2013-04-12	LAB	0	1	1	17	5	6/17/2011	17	5	3	0	ID14	0
2013-04-12	LAB	0	2	2	20	5	6/17/2011	17	5	4	0	ID14	0
2013-04-12	LAB	0	1	1	20	6	6/17/2011	10	3	2	0	ID14	0
2013-04-12	LAB	0	2	2	19	6	6/17/2011	10	3	3	1	ID14	0
2013-04-12	LAB	0	1	1	2	7	6/20/2011	0	1	1	1	ID14	0
2013-04-12	LAB	0	2	2	5	7	6/20/2011	0	1	1	1	ID14	0
2013-04-12	LAB	0	1	1	12	8	6/20/2011	1	1	1	1	ID14	0
2013-04-12	LAB	0	2	2	9	8	6/20/2011	1	1	1	1	ID14	0
2013-04-12	LAB	0	1	1	1	9	2011-04-07	4	2	2	1	ID14	0
2013-04-12	LAB	0	2	2	14	9	2011-04-07	4	2	2	1	ID14	0
2013-04-12	LAB	0	1	1	9	10	2012-08-06	9	3	1	0	ID14	0
2013-04-12	LAB	0	2	2	17	10	2012-08-06	9	3	2	0	ID14	0
2013-04-12	LAB	0	1	1	6	11	2012-09-06	5	2	2	1	ID14	0
2013-04-12	LAB	0	2	2	4	11	2012-09-06	5	2	2	1	ID14	0
2013-04-12	LAB	0	1	1	5	12	2012-09-06	16	5	4	0	ID14	0
2013-04-12	LAB	0	2	2	18	12	2012-09-06	16	5	5	1	ID14	0
2013-04-12	LAB	0	1	1	10	13	2012-09-06	19	5	4	0	ID14	0
2013-04-12	LAB	0	2	2	6	13	2012-09-06	19	5	5	1	ID14	0
2013-04-12	LAB	0	1	1	11	14	2012-09-06	8	3	2	0	ID14	0
2013-04-12	LAB	0	2	2	10	14	2012-09-06	8	3	3	1	ID14	0
2013-04-12	LAB	0	1	1	8	15	2012-09-06	13	4	3	0	ID14	0
2013-04-12	LAB	0	2	2	15	15	2012-09-06	13	4	4	1	ID14	0
2013-04-12	LAB	0	1	1	13	16	2012-09-06	15	4	5	0	ID14	0
2013-04-12	LAB	0	2	2	11	16	2012-09-06	15	4	4	1	ID14	0
2013-04-12	LAB	0	1	1	14	17	2012-09-06	11	3	2	0	ID14	0
2013-04-12	LAB	0	2	2	7	17	2012-09-06	11	3	3	1	ID14	0
2013-04-12	LAB	0	1	1	16	18	2012-09-06	14	4	3	0	ID14	0
2013-04-12	LAB	0	2	2	3	18	2012-09-06	14	4	4	1	ID14	0
2013-04-12	LAB	0	1	1	4	19	2012-10-06	3	1	1	1	ID14	0
2013-04-12	LAB	0	2	2	1	19	2012-10-06	3	1	1	1	ID14	0
2013-04-12	LAB	0	1	1	7	20	2012-11-06	6	2	1	0	ID14	0
2013-04-12	LAB	0	2	2	8	20	2012-11-06	6	2	2	1	ID14	0
2013-04-12	LAB	0	2	2	16	1	NA	22	6	6	1	ID15	1
2013-04-12	LAB	0	1	1	19	1	NA	22	6	6	1	ID15	1
2013-04-12	LAB	0	2	2	2	2	NA	21	6	6	1	ID15	1
2013-04-12	LAB	0	1	1	15	2	NA	21	6	6	1	ID15	1
2013-04-12	LAB	0	2	2	13	3	NA	20	6	6	1	ID15	1
2013-04-12	LAB	0	1	1	3	3	NA	20	6	5	0	ID15	1
2013-04-12	LAB	0	2	2	12	4	6/17/2011	13	4	4	1	ID15	1
2013-04-12	LAB	0	1	1	18	4	6/17/2011	13	4	3	0	ID15	1
2013-04-12	LAB	0	2	2	20	5	6/17/2011	17	5	5	1	ID15	1
2013-04-12	LAB	0	1	1	17	5	6/17/2011	17	5	5	1	ID15	1
2013-04-12	LAB	0	2	2	19	6	6/17/2011	10	3	3	1	ID15	1
2013-04-12	LAB	0	1	1	20	6	6/17/2011	10	3	4	0	ID15	1
2013-04-12	LAB	0	2	2	5	7	6/20/2011	0	1	2	0	ID15	1
2013-04-12	LAB	0	1	1	2	7	6/20/2011	0	1	2	0	ID15	1
2013-04-12	LAB	0	2	2	9	8	6/20/2011	1	1	1	1	ID15	1
2013-04-12	LAB	0	1	1	12	8	6/20/2011	1	1	1	1	ID15	1
2013-04-12	LAB	0	2	2	14	9	2011-04-07	4	2	2	1	ID15	1
2013-04-12	LAB	0	1	1	1	9	2011-04-07	4	2	1	0	ID15	1
2013-04-12	LAB	0	2	2	17	10	2012-08-06	9	3	3	1	ID15	1
2013-04-12	LAB	0	1	1	9	10	2012-08-06	9	3	4	0	ID15	1
2013-04-12	LAB	0	2	2	4	11	2012-09-06	5	2	2	1	ID15	1
2013-04-12	LAB	0	1	1	6	11	2012-09-06	5	2	3	0	ID15	1
2013-04-12	LAB	0	2	2	18	12	2012-09-06	16	5	4	0	ID15	1
2013-04-12	LAB	0	1	1	5	12	2012-09-06	16	5	4	0	ID15	1
2013-04-12	LAB	0	2	2	6	13	2012-09-06	19	5	3	0	ID15	1
2013-04-12	LAB	0	1	1	10	13	2012-09-06	19	5	5	1	ID15	1
2013-04-12	LAB	0	2	2	10	14	2012-09-06	8	3	5	0	ID15	1
2013-04-12	LAB	0	1	1	11	14	2012-09-06	8	3	4	0	ID15	1
2013-04-12	LAB	0	2	2	15	15	2012-09-06	13	4	4	1	ID15	1
2013-04-12	LAB	0	1	1	8	15	2012-09-06	13	4	3	0	ID15	1
2013-04-12	LAB	0	2	2	11	16	2012-09-06	15	4	4	1	ID15	1
2013-04-12	LAB	0	1	1	13	16	2012-09-06	15	4	5	0	ID15	1
2013-04-12	LAB	0	2	2	7	17	2012-09-06	11	3	3	1	ID15	1
2013-04-12	LAB	0	1	1	14	17	2012-09-06	11	3	3	1	ID15	1
2013-04-12	LAB	0	2	2	3	18	2012-09-06	14	4	4	1	ID15	1
2013-04-12	LAB	0	1	1	16	18	2012-09-06	14	4	3	0	ID15	1
2013-04-12	LAB	0	2	2	1	19	2012-10-06	3	1	1	1	ID15	1
2013-04-12	LAB	0	1	1	4	19	2012-10-06	3	1	2	0	ID15	1
2013-04-12	LAB	0	2	2	8	20	2012-11-06	6	2	2	1	ID15	1
2013-04-12	LAB	0	1	1	7	20	2012-11-06	6	2	4	0	ID15	1
11/15/2013	LAB	0	1	1	19	1	NA	22	6	6	1	ID16	1
11/15/2013	LAB	0	2	2	16	1	NA	22	6	5	0	ID16	1
11/15/2013	LAB	0	1	1	15	2	NA	21	6	6	1	ID16	1
11/15/2013	LAB	0	2	2	2	2	NA	21	6	4	0	ID16	1
11/15/2013	LAB	0	1	1	3	3	NA	20	6	6	1	ID16	1
11/15/2013	LAB	0	2	2	13	3	NA	20	6	6	1	ID16	1
11/15/2013	LAB	0	1	1	18	4	6/17/2011	13	4	3	0	ID16	1
11/15/2013	LAB	0	2	2	12	4	6/17/2011	13	4	3	0	ID16	1
11/15/2013	LAB	0	1	1	17	5	6/17/2011	17	5	4	0	ID16	1
11/15/2013	LAB	0	2	2	20	5	6/17/2011	17	5	4	0	ID16	1
11/15/2013	LAB	0	1	1	20	6	6/17/2011	10	3	5	0	ID16	1
11/15/2013	LAB	0	2	2	19	6	6/17/2011	10	3	3	1	ID16	1
11/15/2013	LAB	0	1	1	2	7	6/20/2011	0	1	2	0	ID16	1
11/15/2013	LAB	0	2	2	5	7	6/20/2011	0	1	1	1	ID16	1
11/15/2013	LAB	0	1	1	12	8	6/20/2011	1	1	2	0	ID16	1
11/15/2013	LAB	0	2	2	9	8	6/20/2011	1	1	1	1	ID16	1
11/15/2013	LAB	0	1	1	1	9	2011-04-07	4	2	4	0	ID16	1
11/15/2013	LAB	0	2	2	14	9	2011-04-07	4	2	1	0	ID16	1
11/15/2013	LAB	0	1	1	9	10	2012-08-06	9	3	3	1	ID16	1
11/15/2013	LAB	0	2	2	17	10	2012-08-06	9	3	1	0	ID16	1
11/15/2013	LAB	0	1	1	6	11	2012-09-06	5	2	3	0	ID16	1
11/15/2013	LAB	0	2	2	4	11	2012-09-06	5	2	1	0	ID16	1
11/15/2013	LAB	0	1	1	5	12	2012-09-06	16	5	5	1	ID16	1
11/15/2013	LAB	0	2	2	18	12	2012-09-06	16	5	4	0	ID16	1
11/15/2013	LAB	0	1	1	10	13	2012-09-06	19	5	6	0	ID16	1
11/15/2013	LAB	0	2	2	6	13	2012-09-06	19	5	5	1	ID16	1
11/15/2013	LAB	0	1	1	11	14	2012-09-06	8	3	3	1	ID16	1
11/15/2013	LAB	0	2	2	10	14	2012-09-06	8	3	2	0	ID16	1
11/15/2013	LAB	0	1	1	8	15	2012-09-06	13	4	5	0	ID16	1
11/15/2013	LAB	0	2	2	15	15	2012-09-06	13	4	2	0	ID16	1
11/15/2013	LAB	0	1	1	13	16	2012-09-06	15	4	6	0	ID16	1
11/15/2013	LAB	0	2	2	11	16	2012-09-06	15	4	4	1	ID16	1
11/15/2013	LAB	0	1	1	14	17	2012-09-06	11	3	4	0	ID16	1
11/15/2013	LAB	0	2	2	7	17	2012-09-06	11	3	3	1	ID16	1
11/15/2013	LAB	0	1	1	16	18	2012-09-06	14	4	5	0	ID16	1
11/15/2013	LAB	0	2	2	3	18	2012-09-06	14	4	3	0	ID16	1
11/15/2013	LAB	0	1	1	4	19	2012-10-06	3	1	4	0	ID16	1
11/15/2013	LAB	0	2	2	1	19	2012-10-06	3	1	2	0	ID16	1
11/15/2013	LAB	0	1	1	7	20	2012-11-06	6	2	4	0	ID16	1
11/15/2013	LAB	0	2	2	8	20	2012-11-06	6	2	2	1	ID16	1
11/15/2013	LAB	0	1	1	19	1	NA	22	6	6	1	ID17	1
11/15/2013	LAB	0	2	2	16	1	NA	22	6	6	1	ID17	1
11/15/2013	LAB	0	1	1	15	2	NA	21	6	6	1	ID17	1
11/15/2013	LAB	0	2	2	2	2	NA	21	6	6	1	ID17	1
11/15/2013	LAB	0	1	1	3	3	NA	20	6	6	1	ID17	1
11/15/2013	LAB	0	2	2	13	3	NA	20	6	6	1	ID17	1
11/15/2013	LAB	0	1	1	18	4	6/17/2011	13	4	4	1	ID17	1
11/15/2013	LAB	0	2	2	12	4	6/17/2011	13	4	4	1	ID17	1
11/15/2013	LAB	0	1	1	17	5	6/17/2011	17	5	4	0	ID17	1
11/15/2013	LAB	0	2	2	20	5	6/17/2011	17	5	3	0	ID17	1
11/15/2013	LAB	0	1	1	20	6	6/17/2011	10	3	3	1	ID17	1
11/15/2013	LAB	0	2	2	19	6	6/17/2011	10	3	2	0	ID17	1
11/15/2013	LAB	0	1	1	2	7	6/20/2011	0	1	2	0	ID17	1
11/15/2013	LAB	0	2	2	5	7	6/20/2011	0	1	1	1	ID17	1
11/15/2013	LAB	0	1	1	12	8	6/20/2011	1	1	1	1	ID17	1
11/15/2013	LAB	0	2	2	9	8	6/20/2011	1	1	1	1	ID17	1
11/15/2013	LAB	0	1	1	1	9	2011-04-07	4	2	3	0	ID17	1
11/15/2013	LAB	0	2	2	14	9	2011-04-07	4	2	3	0	ID17	1
11/15/2013	LAB	0	1	1	9	10	2012-08-06	9	3	4	0	ID17	1
11/15/2013	LAB	0	2	2	17	10	2012-08-06	9	3	3	1	ID17	1
11/15/2013	LAB	0	1	1	6	11	2012-09-06	5	2	2	1	ID17	1
11/15/2013	LAB	0	2	2	4	11	2012-09-06	5	2	3	0	ID17	1
11/15/2013	LAB	0	1	1	5	12	2012-09-06	16	5	4	0	ID17	1
11/15/2013	LAB	0	2	2	18	12	2012-09-06	16	5	5	1	ID17	1
11/15/2013	LAB	0	1	1	10	13	2012-09-06	19	5	6	0	ID17	1
11/15/2013	LAB	0	2	2	6	13	2012-09-06	19	5	5	1	ID17	1
11/15/2013	LAB	0	1	1	11	14	2012-09-06	8	3	5	0	ID17	1
11/15/2013	LAB	0	2	2	10	14	2012-09-06	8	3	3	1	ID17	1
11/15/2013	LAB	0	1	1	8	15	2012-09-06	13	4	3	0	ID17	1
11/15/2013	LAB	0	2	2	15	15	2012-09-06	13	4	2	0	ID17	1
11/15/2013	LAB	0	1	1	13	16	2012-09-06	15	4	4	1	ID17	1
11/15/2013	LAB	0	2	2	11	16	2012-09-06	15	4	5	0	ID17	1
11/15/2013	LAB	0	1	1	14	17	2012-09-06	11	3	3	1	ID17	1
11/15/2013	LAB	0	2	2	7	17	2012-09-06	11	3	2	0	ID17	1
11/15/2013	LAB	0	1	1	16	18	2012-09-06	14	4	3	0	ID17	1
11/15/2013	LAB	0	2	2	3	18	2012-09-06	14	4	2	0	ID17	1
11/15/2013	LAB	0	1	1	4	19	2012-10-06	3	1	1	1	ID17	1
11/15/2013	LAB	0	2	2	1	19	2012-10-06	3	1	1	1	ID17	1
11/15/2013	LAB	0	1	1	7	20	2012-11-06	6	2	1	0	ID17	1
11/15/2013	LAB	0	2	2	8	20	2012-11-06	6	2	3	0	ID17	1
11/15/2013	LAB	0	1	1	19	1	NA	22	6	6	1	ID18	1
11/15/2013	LAB	0	2	2	16	1	NA	22	6	6	1	ID18	1
11/15/2013	LAB	0	1	1	15	2	NA	21	6	6	1	ID18	1
11/15/2013	LAB	0	2	2	2	2	NA	21	6	5	0	ID18	1
11/15/2013	LAB	0	1	1	3	3	NA	20	6	6	1	ID18	1
11/15/2013	LAB	0	2	2	13	3	NA	20	6	4	0	ID18	1
11/15/2013	LAB	0	1	1	18	4	6/17/2011	13	4	3	0	ID18	1
11/15/2013	LAB	0	2	2	12	4	6/17/2011	13	4	3	0	ID18	1
11/15/2013	LAB	0	1	1	17	5	6/17/2011	17	5	4	0	ID18	1
11/15/2013	LAB	0	2	2	20	5	6/17/2011	17	5	5	1	ID18	1
11/15/2013	LAB	0	1	1	20	6	6/17/2011	10	3	4	0	ID18	1
11/15/2013	LAB	0	2	2	19	6	6/17/2011	10	3	3	1	ID18	1
11/15/2013	LAB	0	1	1	2	7	6/20/2011	0	1	2	0	ID18	1
11/15/2013	LAB	0	2	2	5	7	6/20/2011	0	1	1	1	ID18	1
11/15/2013	LAB	0	1	1	12	8	6/20/2011	1	1	1	1	ID18	1
11/15/2013	LAB	0	2	2	9	8	6/20/2011	1	1	1	1	ID18	1
11/15/2013	LAB	0	1	1	1	9	2011-04-07	4	2	3	0	ID18	1
11/15/2013	LAB	0	2	2	14	9	2011-04-07	4	2	1	0	ID18	1
11/15/2013	LAB	0	1	1	9	10	2012-08-06	9	3	4	0	ID18	1
11/15/2013	LAB	0	2	2	17	10	2012-08-06	9	3	3	1	ID18	1
11/15/2013	LAB	0	1	1	6	11	2012-09-06	5	2	3	0	ID18	1
11/15/2013	LAB	0	2	2	4	11	2012-09-06	5	2	2	1	ID18	1
11/15/2013	LAB	0	1	1	5	12	2012-09-06	16	5	5	1	ID18	1
11/15/2013	LAB	0	2	2	18	12	2012-09-06	16	5	5	1	ID18	1
11/15/2013	LAB	0	1	1	10	13	2012-09-06	19	5	6	0	ID18	1
11/15/2013	LAB	0	2	2	6	13	2012-09-06	19	5	5	1	ID18	1
11/15/2013	LAB	0	1	1	11	14	2012-09-06	8	3	4	0	ID18	1
11/15/2013	LAB	0	2	2	10	14	2012-09-06	8	3	3	1	ID18	1
11/15/2013	LAB	0	1	1	8	15	2012-09-06	13	4	5	0	ID18	1
11/15/2013	LAB	0	2	2	15	15	2012-09-06	13	4	5	0	ID18	1
11/15/2013	LAB	0	1	1	13	16	2012-09-06	15	4	6	0	ID18	1
11/15/2013	LAB	0	2	2	11	16	2012-09-06	15	4	4	1	ID18	1
11/15/2013	LAB	0	1	1	14	17	2012-09-06	11	3	4	0	ID18	1
11/15/2013	LAB	0	2	2	7	17	2012-09-06	11	3	3	1	ID18	1
11/15/2013	LAB	0	1	1	16	18	2012-09-06	14	4	3	0	ID18	1
11/15/2013	LAB	0	2	2	3	18	2012-09-06	14	4	3	0	ID18	1
11/15/2013	LAB	0	1	1	4	19	2012-10-06	3	1	1	1	ID18	1
11/15/2013	LAB	0	2	2	1	19	2012-10-06	3	1	1	1	ID18	1
11/15/2013	LAB	0	1	1	7	20	2012-11-06	6	2	4	0	ID18	1
11/15/2013	LAB	0	2	2	8	20	2012-11-06	6	2	2	1	ID18	1
11/13/2013	LAB	0	1	1	19	1	NA	22	6	6	1	ID19	0
11/13/2013	LAB	0	2	2	16	1	NA	22	6	6	1	ID19	0
11/13/2013	LAB	0	1	1	15	2	NA	21	6	6	1	ID19	0
11/13/2013	LAB	0	2	2	2	2	NA	21	6	5	0	ID19	0
11/13/2013	LAB	0	1	1	3	3	NA	20	6	4	0	ID19	0
11/13/2013	LAB	0	2	2	13	3	NA	20	6	6	1	ID19	0
11/13/2013	LAB	0	1	1	18	4	6/17/2011	13	4	3	0	ID19	0
11/13/2013	LAB	0	2	2	12	4	6/17/2011	13	4	2	0	ID19	0
11/13/2013	LAB	0	1	1	17	5	6/17/2011	17	5	5	1	ID19	0
11/13/2013	LAB	0	2	2	20	5	6/17/2011	17	5	4	0	ID19	0
11/13/2013	LAB	0	1	1	20	6	6/17/2011	10	3	3	1	ID19	0
11/13/2013	LAB	0	2	2	19	6	6/17/2011	10	3	2	0	ID19	0
11/13/2013	LAB	0	1	1	2	7	6/20/2011	0	1	1	1	ID19	0
11/13/2013	LAB	0	2	2	5	7	6/20/2011	0	1	1	1	ID19	0
11/13/2013	LAB	0	1	1	12	8	6/20/2011	1	1	1	1	ID19	0
11/13/2013	LAB	0	2	2	9	8	6/20/2011	1	1	2	0	ID19	0
11/13/2013	LAB	0	1	1	1	9	2011-04-07	4	2	2	1	ID19	0
11/13/2013	LAB	0	2	2	14	9	2011-04-07	4	2	1	0	ID19	0
11/13/2013	LAB	0	1	1	9	10	2012-08-06	9	3	2	0	ID19	0
11/13/2013	LAB	0	2	2	17	10	2012-08-06	9	3	2	0	ID19	0
11/13/2013	LAB	0	1	1	6	11	2012-09-06	5	2	2	1	ID19	0
11/13/2013	LAB	0	2	2	4	11	2012-09-06	5	2	2	1	ID19	0
11/13/2013	LAB	0	1	1	5	12	2012-09-06	16	5	5	1	ID19	0
11/13/2013	LAB	0	2	2	18	12	2012-09-06	16	5	5	1	ID19	0
11/13/2013	LAB	0	1	1	10	13	2012-09-06	19	5	6	0	ID19	0
11/13/2013	LAB	0	2	2	6	13	2012-09-06	19	5	5	1	ID19	0
11/13/2013	LAB	0	1	1	11	14	2012-09-06	8	3	3	1	ID19	0
11/13/2013	LAB	0	2	2	10	14	2012-09-06	8	3	3	1	ID19	0
11/13/2013	LAB	0	1	1	8	15	2012-09-06	13	4	3	0	ID19	0
11/13/2013	LAB	0	2	2	15	15	2012-09-06	13	4	4	1	ID19	0
11/13/2013	LAB	0	1	1	13	16	2012-09-06	15	4	5	0	ID19	0
11/13/2013	LAB	0	2	2	11	16	2012-09-06	15	4	5	0	ID19	0
11/13/2013	LAB	0	1	1	14	17	2012-09-06	11	3	3	1	ID19	0
11/13/2013	LAB	0	2	2	7	17	2012-09-06	11	3	3	1	ID19	0
11/13/2013	LAB	0	1	1	16	18	2012-09-06	14	4	3	0	ID19	0
11/13/2013	LAB	0	2	2	3	18	2012-09-06	14	4	4	1	ID19	0
11/13/2013	LAB	0	1	1	4	19	2012-10-06	3	1	2	0	ID19	0
11/13/2013	LAB	0	2	2	1	19	2012-10-06	3	1	2	0	ID19	0
11/13/2013	LAB	0	1	1	7	20	2012-11-06	6	2	2	1	ID19	0
11/13/2013	LAB	0	2	2	8	20	2012-11-06	6	2	1	0	ID19	0
2013-04-12	LAB	0	1	1	19	1	NA	22	6	6	1	ID20	0
2013-04-12	LAB	0	2	2	16	1	NA	22	6	5	0	ID20	0
2013-04-12	LAB	0	1	1	15	2	NA	21	6	6	1	ID20	0
2013-04-12	LAB	0	2	2	2	2	NA	21	6	6	1	ID20	0
2013-04-12	LAB	0	1	1	3	3	NA	20	6	6	1	ID20	0
2013-04-12	LAB	0	2	2	13	3	NA	20	6	6	1	ID20	0
2013-04-12	LAB	0	1	1	18	4	6/17/2011	13	4	3	0	ID20	0
2013-04-12	LAB	0	2	2	12	4	6/17/2011	13	4	3	0	ID20	0
2013-04-12	LAB	0	1	1	17	5	6/17/2011	17	5	3	0	ID20	0
2013-04-12	LAB	0	2	2	20	5	6/17/2011	17	5	4	0	ID20	0
2013-04-12	LAB	0	1	1	20	6	6/17/2011	10	3	3	1	ID20	0
2013-04-12	LAB	0	2	2	19	6	6/17/2011	10	3	3	1	ID20	0
2013-04-12	LAB	0	1	1	2	7	6/20/2011	0	1	1	1	ID20	0
2013-04-12	LAB	0	2	2	5	7	6/20/2011	0	1	1	1	ID20	0
2013-04-12	LAB	0	1	1	12	8	6/20/2011	1	1	1	1	ID20	0
2013-04-12	LAB	0	2	2	9	8	6/20/2011	1	1	1	1	ID20	0
2013-04-12	LAB	0	1	1	1	9	2011-04-07	4	2	2	1	ID20	0
2013-04-12	LAB	0	2	2	14	9	2011-04-07	4	2	2	1	ID20	0
2013-04-12	LAB	0	1	1	9	10	2012-08-06	9	3	2	0	ID20	0
2013-04-12	LAB	0	2	2	17	10	2012-08-06	9	3	2	0	ID20	0
2013-04-12	LAB	0	1	1	6	11	2012-09-06	5	2	2	1	ID20	0
2013-04-12	LAB	0	2	2	4	11	2012-09-06	5	2	2	1	ID20	0
2013-04-12	LAB	0	1	1	5	12	2012-09-06	16	5	4	0	ID20	0
2013-04-12	LAB	0	2	2	18	12	2012-09-06	16	5	4	0	ID20	0
2013-04-12	LAB	0	1	1	10	13	2012-09-06	19	5	6	0	ID20	0
2013-04-12	LAB	0	2	2	6	13	2012-09-06	19	5	4	0	ID20	0
2013-04-12	LAB	0	1	1	11	14	2012-09-06	8	3	2	0	ID20	0
2013-04-12	LAB	0	2	2	10	14	2012-09-06	8	3	2	0	ID20	0
2013-04-12	LAB	0	1	1	8	15	2012-09-06	13	4	3	0	ID20	0
2013-04-12	LAB	0	2	2	15	15	2012-09-06	13	4	1	0	ID20	0
2013-04-12	LAB	0	1	1	13	16	2012-09-06	15	4	4	1	ID20	0
2013-04-12	LAB	0	2	2	11	16	2012-09-06	15	4	5	0	ID20	0
2013-04-12	LAB	0	1	1	14	17	2012-09-06	11	3	2	0	ID20	0
2013-04-12	LAB	0	2	2	7	17	2012-09-06	11	3	3	1	ID20	0
2013-04-12	LAB	0	1	1	16	18	2012-09-06	14	4	3	0	ID20	0
2013-04-12	LAB	0	2	2	3	18	2012-09-06	14	4	2	0	ID20	0
2013-04-12	LAB	0	1	1	4	19	2012-10-06	3	1	1	1	ID20	0
2013-04-12	LAB	0	2	2	1	19	2012-10-06	3	1	1	1	ID20	0
2013-04-12	LAB	0	1	1	7	20	2012-11-06	6	2	1	0	ID20	0
2013-04-12	LAB	0	2	2	8	20	2012-11-06	6	2	1	0	ID20	0
11/15/2013	LAB	0	1	1	19	1	NA	22	6	6	1	ID21	0
11/15/2013	LAB	0	2	2	16	1	NA	22	6	5	0	ID21	0
11/15/2013	LAB	0	1	1	15	2	NA	21	6	6	1	ID21	0
11/15/2013	LAB	0	2	2	2	2	NA	21	6	5	0	ID21	0
11/15/2013	LAB	0	1	1	3	3	NA	20	6	6	1	ID21	0
11/15/2013	LAB	0	2	2	13	3	NA	20	6	5	0	ID21	0
11/15/2013	LAB	0	1	1	18	4	6/17/2011	13	4	3	0	ID21	0
11/15/2013	LAB	0	2	2	12	4	6/17/2011	13	4	3	0	ID21	0
11/15/2013	LAB	0	1	1	17	5	6/17/2011	17	5	4	0	ID21	0
11/15/2013	LAB	0	2	2	20	5	6/17/2011	17	5	4	0	ID21	0
11/15/2013	LAB	0	1	1	20	6	6/17/2011	10	3	3	1	ID21	0
11/15/2013	LAB	0	2	2	19	6	6/17/2011	10	3	3	1	ID21	0
11/15/2013	LAB	0	1	1	2	7	6/20/2011	0	1	3	0	ID21	0
11/15/2013	LAB	0	2	2	5	7	6/20/2011	0	1	1	1	ID21	0
11/15/2013	LAB	0	1	1	12	8	6/20/2011	1	1	1	1	ID21	0
11/15/2013	LAB	0	2	2	9	8	6/20/2011	1	1	1	1	ID21	0
11/15/2013	LAB	0	1	1	1	9	2011-04-07	4	2	4	0	ID21	0
11/15/2013	LAB	0	2	2	14	9	2011-04-07	4	2	1	0	ID21	0
11/15/2013	LAB	0	1	1	9	10	2012-08-06	9	3	3	1	ID21	0
11/15/2013	LAB	0	2	2	17	10	2012-08-06	9	3	2	0	ID21	0
11/15/2013	LAB	0	1	1	6	11	2012-09-06	5	2	4	0	ID21	0
11/15/2013	LAB	0	2	2	4	11	2012-09-06	5	2	2	1	ID21	0
11/15/2013	LAB	0	1	1	5	12	2012-09-06	16	5	5	1	ID21	0
11/15/2013	LAB	0	2	2	18	12	2012-09-06	16	5	4	0	ID21	0
11/15/2013	LAB	0	1	1	10	13	2012-09-06	19	5	6	0	ID21	0
11/15/2013	LAB	0	2	2	6	13	2012-09-06	19	5	5	1	ID21	0
11/15/2013	LAB	0	1	1	11	14	2012-09-06	8	3	4	0	ID21	0
11/15/2013	LAB	0	2	2	10	14	2012-09-06	8	3	3	1	ID21	0
11/15/2013	LAB	0	1	1	8	15	2012-09-06	13	4	4	1	ID21	0
11/15/2013	LAB	0	2	2	15	15	2012-09-06	13	4	3	0	ID21	0
11/15/2013	LAB	0	1	1	13	16	2012-09-06	15	4	5	0	ID21	0
11/15/2013	LAB	0	2	2	11	16	2012-09-06	15	4	4	1	ID21	0
11/15/2013	LAB	0	1	1	14	17	2012-09-06	11	3	4	0	ID21	0
11/15/2013	LAB	0	2	2	7	17	2012-09-06	11	3	3	1	ID21	0
11/15/2013	LAB	0	1	1	16	18	2012-09-06	14	4	4	1	ID21	0
11/15/2013	LAB	0	2	2	3	18	2012-09-06	14	4	3	0	ID21	0
11/15/2013	LAB	0	1	1	4	19	2012-10-06	3	1	2	0	ID21	0
11/15/2013	LAB	0	2	2	1	19	2012-10-06	3	1	1	1	ID21	0
11/15/2013	LAB	0	1	1	7	20	2012-11-06	6	2	3	0	ID21	0
11/15/2013	LAB	0	2	2	8	20	2012-11-06	6	2	2	1	ID21	0
2013-02-12	LAB	0	2	2	16	1	NA	22	6	4	0	ID22	0
2013-02-12	LAB	0	1	1	19	1	NA	22	6	5	0	ID22	0
2013-02-12	LAB	0	2	2	2	2	NA	21	6	6	1	ID22	0
2013-02-12	LAB	0	1	1	15	2	NA	21	6	6	1	ID22	0
2013-02-12	LAB	0	2	2	13	3	NA	20	6	6	1	ID22	0
2013-02-12	LAB	0	1	1	3	3	NA	20	6	6	1	ID22	0
2013-02-12	LAB	0	2	2	12	4	6/17/2011	13	4	3	0	ID22	0
2013-02-12	LAB	0	1	1	18	4	6/17/2011	13	4	1	0	ID22	0
2013-02-12	LAB	0	2	2	20	5	6/17/2011	17	5	4	0	ID22	0
2013-02-12	LAB	0	1	1	17	5	6/17/2011	17	5	2	0	ID22	0
2013-02-12	LAB	0	2	2	19	6	6/17/2011	10	3	3	1	ID22	0
2013-02-12	LAB	0	1	1	20	6	6/17/2011	10	3	4	0	ID22	0
2013-02-12	LAB	0	2	2	5	7	6/20/2011	0	1	1	1	ID22	0
2013-02-12	LAB	0	1	1	2	7	6/20/2011	0	1	3	0	ID22	0
2013-02-12	LAB	0	2	2	9	8	6/20/2011	1	1	1	1	ID22	0
2013-02-12	LAB	0	1	1	12	8	6/20/2011	1	1	1	1	ID22	0
2013-02-12	LAB	0	2	2	14	9	2011-04-07	4	2	2	1	ID22	0
2013-02-12	LAB	0	1	1	1	9	2011-04-07	4	2	5	0	ID22	0
2013-02-12	LAB	0	2	2	17	10	2012-08-06	9	3	2	0	ID22	0
2013-02-12	LAB	0	1	1	9	10	2012-08-06	9	3	3	1	ID22	0
2013-02-12	LAB	0	2	2	4	11	2012-09-06	5	2	2	1	ID22	0
2013-02-12	LAB	0	1	1	6	11	2012-09-06	5	2	2	1	ID22	0
2013-02-12	LAB	0	2	2	18	12	2012-09-06	16	5	4	0	ID22	0
2013-02-12	LAB	0	1	1	5	12	2012-09-06	16	5	4	0	ID22	0
2013-02-12	LAB	0	2	2	6	13	2012-09-06	19	5	6	0	ID22	0
2013-02-12	LAB	0	1	1	10	13	2012-09-06	19	5	6	0	ID22	0
2013-02-12	LAB	0	2	2	10	14	2012-09-06	8	3	2	0	ID22	0
2013-02-12	LAB	0	1	1	11	14	2012-09-06	8	3	2	0	ID22	0
2013-02-12	LAB	0	2	2	15	15	2012-09-06	13	4	4	1	ID22	0
2013-02-12	LAB	0	1	1	8	15	2012-09-06	13	4	3	0	ID22	0
2013-02-12	LAB	0	2	2	11	16	2012-09-06	15	4	4	1	ID22	0
2013-02-12	LAB	0	1	1	13	16	2012-09-06	15	4	3	0	ID22	0
2013-02-12	LAB	0	2	2	7	17	2012-09-06	11	3	3	1	ID22	0
2013-02-12	LAB	0	1	1	14	17	2012-09-06	11	3	1	0	ID22	0
2013-02-12	LAB	0	2	2	3	18	2012-09-06	14	4	4	1	ID22	0
2013-02-12	LAB	0	1	1	16	18	2012-09-06	14	4	3	0	ID22	0
2013-02-12	LAB	0	2	2	1	19	2012-10-06	3	1	1	1	ID22	0
2013-02-12	LAB	0	1	1	4	19	2012-10-06	3	1	2	0	ID22	0
2013-02-12	LAB	0	2	2	8	20	2012-11-06	6	2	2	1	ID22	0
2013-02-12	LAB	0	1	1	7	20	2012-11-06	6	2	1	0	ID22	0
11/18/2013	LAB	0	2	2	16	1	NA	22	6	5	0	ID23	0
11/18/2013	LAB	0	1	1	19	1	NA	22	6	6	1	ID23	0
11/18/2013	LAB	0	2	2	2	2	NA	21	6	5	0	ID23	0
11/18/2013	LAB	0	1	1	15	2	NA	21	6	6	1	ID23	0
11/18/2013	LAB	0	2	2	13	3	NA	20	6	6	1	ID23	0
11/18/2013	LAB	0	1	1	3	3	NA	20	6	6	1	ID23	0
11/18/2013	LAB	0	2	2	12	4	6/17/2011	13	4	3	0	ID23	0
11/18/2013	LAB	0	1	1	18	4	6/17/2011	13	4	4	1	ID23	0
11/18/2013	LAB	0	2	2	20	5	6/17/2011	17	5	3	0	ID23	0
11/18/2013	LAB	0	1	1	17	5	6/17/2011	17	5	5	1	ID23	0
11/18/2013	LAB	0	2	2	19	6	6/17/2011	10	3	3	1	ID23	0
11/18/2013	LAB	0	1	1	20	6	6/17/2011	10	3	4	0	ID23	0
11/18/2013	LAB	0	2	2	5	7	6/20/2011	0	1	1	1	ID23	0
11/18/2013	LAB	0	1	1	2	7	6/20/2011	0	1	2	0	ID23	0
11/18/2013	LAB	0	2	2	9	8	6/20/2011	1	1	1	1	ID23	0
11/18/2013	LAB	0	1	1	12	8	6/20/2011	1	1	1	1	ID23	0
11/18/2013	LAB	0	2	2	14	9	2011-04-07	4	2	1	0	ID23	0
11/18/2013	LAB	0	1	1	1	9	2011-04-07	4	2	3	0	ID23	0
11/18/2013	LAB	0	2	2	17	10	2012-08-06	9	3	2	0	ID23	0
11/18/2013	LAB	0	1	1	9	10	2012-08-06	9	3	4	0	ID23	0
11/18/2013	LAB	0	2	2	4	11	2012-09-06	5	2	1	0	ID23	0
11/18/2013	LAB	0	1	1	6	11	2012-09-06	5	2	3	0	ID23	0
11/18/2013	LAB	0	2	2	18	12	2012-09-06	16	5	4	0	ID23	0
11/18/2013	LAB	0	1	1	5	12	2012-09-06	16	5	5	1	ID23	0
11/18/2013	LAB	0	2	2	6	13	2012-09-06	19	5	5	1	ID23	0
11/18/2013	LAB	0	1	1	10	13	2012-09-06	19	5	6	0	ID23	0
11/18/2013	LAB	0	2	2	10	14	2012-09-06	8	3	2	0	ID23	0
11/18/2013	LAB	0	1	1	11	14	2012-09-06	8	3	4	0	ID23	0
11/18/2013	LAB	0	2	2	15	15	2012-09-06	13	4	3	0	ID23	0
11/18/2013	LAB	0	1	1	8	15	2012-09-06	13	4	5	0	ID23	0
11/18/2013	LAB	0	2	2	11	16	2012-09-06	15	4	4	1	ID23	0
11/18/2013	LAB	0	1	1	13	16	2012-09-06	15	4	5	0	ID23	0
11/18/2013	LAB	0	2	2	7	17	2012-09-06	11	3	3	1	ID23	0
11/18/2013	LAB	0	1	1	14	17	2012-09-06	11	3	4	0	ID23	0
11/18/2013	LAB	0	2	2	3	18	2012-09-06	14	4	3	0	ID23	0
11/18/2013	LAB	0	1	1	16	18	2012-09-06	14	4	3	0	ID23	0
11/18/2013	LAB	0	2	2	1	19	2012-10-06	3	1	1	1	ID23	0
11/18/2013	LAB	0	1	1	4	19	2012-10-06	3	1	2	0	ID23	0
11/18/2013	LAB	0	2	2	8	20	2012-11-06	6	2	2	1	ID23	0
11/18/2013	LAB	0	1	1	7	20	2012-11-06	6	2	3	0	ID23	0
11/15/2013	LAB	0	1	1	19	1	NA	22	6	6	1	ID24	0
11/15/2013	LAB	0	2	2	16	1	NA	22	6	5	0	ID24	0
11/15/2013	LAB	0	1	1	15	2	NA	21	6	6	1	ID24	0
11/15/2013	LAB	0	2	2	2	2	NA	21	6	5	0	ID24	0
11/15/2013	LAB	0	1	1	3	3	NA	20	6	6	1	ID24	0
11/15/2013	LAB	0	2	2	13	3	NA	20	6	6	1	ID24	0
11/15/2013	LAB	0	1	1	18	4	6/17/2011	13	4	4	1	ID24	0
11/15/2013	LAB	0	2	2	12	4	6/17/2011	13	4	3	0	ID24	0
11/15/2013	LAB	0	1	1	17	5	6/17/2011	17	5	4	0	ID24	0
11/15/2013	LAB	0	2	2	20	5	6/17/2011	17	5	5	1	ID24	0
11/15/2013	LAB	0	1	1	20	6	6/17/2011	10	3	4	0	ID24	0
11/15/2013	LAB	0	2	2	19	6	6/17/2011	10	3	3	1	ID24	0
11/15/2013	LAB	0	1	1	2	7	6/20/2011	0	1	2	0	ID24	0
11/15/2013	LAB	0	2	2	5	7	6/20/2011	0	1	1	1	ID24	0
11/15/2013	LAB	0	1	1	12	8	6/20/2011	1	1	1	1	ID24	0
11/15/2013	LAB	0	2	2	9	8	6/20/2011	1	1	1	1	ID24	0
11/15/2013	LAB	0	1	1	1	9	2011-04-07	4	2	3	0	ID24	0
11/15/2013	LAB	0	2	2	14	9	2011-04-07	4	2	2	1	ID24	0
11/15/2013	LAB	0	1	1	9	10	2012-08-06	9	3	3	1	ID24	0
11/15/2013	LAB	0	2	2	17	10	2012-08-06	9	3	2	0	ID24	0
11/15/2013	LAB	0	1	1	6	11	2012-09-06	5	2	3	0	ID24	0
11/15/2013	LAB	0	2	2	4	11	2012-09-06	5	2	2	1	ID24	0
11/15/2013	LAB	0	1	1	5	12	2012-09-06	16	5	5	1	ID24	0
11/15/2013	LAB	0	2	2	18	12	2012-09-06	16	5	4	0	ID24	0
11/15/2013	LAB	0	1	1	10	13	2012-09-06	19	5	5	1	ID24	0
11/15/2013	LAB	0	2	2	6	13	2012-09-06	19	5	5	1	ID24	0
11/15/2013	LAB	0	1	1	11	14	2012-09-06	8	3	3	1	ID24	0
11/15/2013	LAB	0	2	2	10	14	2012-09-06	8	3	3	1	ID24	0
11/15/2013	LAB	0	1	1	8	15	2012-09-06	13	4	4	1	ID24	0
11/15/2013	LAB	0	2	2	15	15	2012-09-06	13	4	4	1	ID24	0
11/15/2013	LAB	0	1	1	13	16	2012-09-06	15	4	4	1	ID24	0
11/15/2013	LAB	0	2	2	11	16	2012-09-06	15	4	4	1	ID24	0
11/15/2013	LAB	0	1	1	14	17	2012-09-06	11	3	3	1	ID24	0
11/15/2013	LAB	0	2	2	7	17	2012-09-06	11	3	3	1	ID24	0
11/15/2013	LAB	0	1	1	16	18	2012-09-06	14	4	5	0	ID24	0
11/15/2013	LAB	0	2	2	3	18	2012-09-06	14	4	3	0	ID24	0
11/15/2013	LAB	0	1	1	4	19	2012-10-06	3	1	1	1	ID24	0
11/15/2013	LAB	0	2	2	1	19	2012-10-06	3	1	1	1	ID24	0
11/15/2013	LAB	0	1	1	7	20	2012-11-06	6	2	2	1	ID24	0
11/15/2013	LAB	0	2	2	8	20	2012-11-06	6	2	2	1	ID24	0
2013-04-12	LAB	0	2	2	16	1	NA	22	6	5	0	ID25	1
2013-04-12	LAB	0	1	1	19	1	NA	22	6	5	0	ID25	1
2013-04-12	LAB	0	2	2	2	2	NA	21	6	6	1	ID25	1
2013-04-12	LAB	0	1	1	15	2	NA	21	6	6	1	ID25	1
2013-04-12	LAB	0	2	2	13	3	NA	20	6	6	1	ID25	1
2013-04-12	LAB	0	1	1	3	3	NA	20	6	5	0	ID25	1
2013-04-12	LAB	0	2	2	12	4	6/17/2011	13	4	3	0	ID25	1
2013-04-12	LAB	0	1	1	18	4	6/17/2011	13	4	2	0	ID25	1
2013-04-12	LAB	0	2	2	20	5	6/17/2011	17	5	2	0	ID25	1
2013-04-12	LAB	0	1	1	17	5	6/17/2011	17	5	2	0	ID25	1
2013-04-12	LAB	0	2	2	19	6	6/17/2011	10	3	3	1	ID25	1
2013-04-12	LAB	0	1	1	20	6	6/17/2011	10	3	3	1	ID25	1
2013-04-12	LAB	0	2	2	5	7	6/20/2011	0	1	1	1	ID25	1
2013-04-12	LAB	0	1	1	2	7	6/20/2011	0	1	1	1	ID25	1
2013-04-12	LAB	0	2	2	9	8	6/20/2011	1	1	1	1	ID25	1
2013-04-12	LAB	0	1	1	12	8	6/20/2011	1	1	1	1	ID25	1
2013-04-12	LAB	0	2	2	14	9	2011-04-07	4	2	1	0	ID25	1
2013-04-12	LAB	0	1	1	1	9	2011-04-07	4	2	2	1	ID25	1
2013-04-12	LAB	0	2	2	17	10	2012-08-06	9	3	3	1	ID25	1
2013-04-12	LAB	0	1	1	9	10	2012-08-06	9	3	2	0	ID25	1
2013-04-12	LAB	0	2	2	4	11	2012-09-06	5	2	2	1	ID25	1
2013-04-12	LAB	0	1	1	6	11	2012-09-06	5	2	3	0	ID25	1
2013-04-12	LAB	0	2	2	18	12	2012-09-06	16	5	4	0	ID25	1
2013-04-12	LAB	0	1	1	5	12	2012-09-06	16	5	5	1	ID25	1
2013-04-12	LAB	0	2	2	6	13	2012-09-06	19	5	5	1	ID25	1
2013-04-12	LAB	0	1	1	10	13	2012-09-06	19	5	5	1	ID25	1
2013-04-12	LAB	0	2	2	10	14	2012-09-06	8	3	3	1	ID25	1
2013-04-12	LAB	0	1	1	11	14	2012-09-06	8	3	3	1	ID25	1
2013-04-12	LAB	0	2	2	15	15	2012-09-06	13	4	2	0	ID25	1
2013-04-12	LAB	0	1	1	8	15	2012-09-06	13	4	3	0	ID25	1
2013-04-12	LAB	0	2	2	11	16	2012-09-06	15	4	4	1	ID25	1
2013-04-12	LAB	0	1	1	13	16	2012-09-06	15	4	5	0	ID25	1
2013-04-12	LAB	0	2	2	7	17	2012-09-06	11	3	3	1	ID25	1
2013-04-12	LAB	0	1	1	14	17	2012-09-06	11	3	4	0	ID25	1
2013-04-12	LAB	0	2	2	3	18	2012-09-06	14	4	2	0	ID25	1
2013-04-12	LAB	0	1	1	16	18	2012-09-06	14	4	2	0	ID25	1
2013-04-12	LAB	0	2	2	1	19	2012-10-06	3	1	1	1	ID25	1
2013-04-12	LAB	0	1	1	4	19	2012-10-06	3	1	1	1	ID25	1
2013-04-12	LAB	0	2	2	8	20	2012-11-06	6	2	1	0	ID25	1
2013-04-12	LAB	0	1	1	7	20	2012-11-06	6	2	2	1	ID25	1
2013-04-12	LAB	0	2	2	16	1	NA	22	6	6	1	ID26	1
2013-04-12	LAB	0	1	1	19	1	NA	22	6	6	1	ID26	1
2013-04-12	LAB	0	2	2	2	2	NA	21	6	6	1	ID26	1
2013-04-12	LAB	0	1	1	15	2	NA	21	6	6	1	ID26	1
2013-04-12	LAB	0	2	2	13	3	NA	20	6	6	1	ID26	1
2013-04-12	LAB	0	1	1	3	3	NA	20	6	6	1	ID26	1
2013-04-12	LAB	0	2	2	12	4	6/17/2011	13	4	4	1	ID26	1
2013-04-12	LAB	0	1	1	18	4	6/17/2011	13	4	5	0	ID26	1
2013-04-12	LAB	0	2	2	20	5	6/17/2011	17	5	5	1	ID26	1
2013-04-12	LAB	0	1	1	17	5	6/17/2011	17	5	5	1	ID26	1
2013-04-12	LAB	0	2	2	19	6	6/17/2011	10	3	3	1	ID26	1
2013-04-12	LAB	0	1	1	20	6	6/17/2011	10	3	4	0	ID26	1
2013-04-12	LAB	0	2	2	5	7	6/20/2011	0	1	1	1	ID26	1
2013-04-12	LAB	0	1	1	2	7	6/20/2011	0	1	2	0	ID26	1
2013-04-12	LAB	0	2	2	9	8	6/20/2011	1	1	1	1	ID26	1
2013-04-12	LAB	0	1	1	12	8	6/20/2011	1	1	2	0	ID26	1
2013-04-12	LAB	0	2	2	14	9	2011-04-07	4	2	1	0	ID26	1
2013-04-12	LAB	0	1	1	1	9	2011-04-07	4	2	4	0	ID26	1
2013-04-12	LAB	0	2	2	17	10	2012-08-06	9	3	2	0	ID26	1
2013-04-12	LAB	0	1	1	9	10	2012-08-06	9	3	4	0	ID26	1
2013-04-12	LAB	0	2	2	4	11	2012-09-06	5	2	2	1	ID26	1
2013-04-12	LAB	0	1	1	6	11	2012-09-06	5	2	4	0	ID26	1
2013-04-12	LAB	0	2	2	18	12	2012-09-06	16	5	4	0	ID26	1
2013-04-12	LAB	0	1	1	5	12	2012-09-06	16	5	5	1	ID26	1
2013-04-12	LAB	0	2	2	6	13	2012-09-06	19	5	5	1	ID26	1
2013-04-12	LAB	0	1	1	10	13	2012-09-06	19	5	6	0	ID26	1
2013-04-12	LAB	0	2	2	10	14	2012-09-06	8	3	3	1	ID26	1
2013-04-12	LAB	0	1	1	11	14	2012-09-06	8	3	4	0	ID26	1
2013-04-12	LAB	0	2	2	15	15	2012-09-06	13	4	4	1	ID26	1
2013-04-12	LAB	0	1	1	8	15	2012-09-06	13	4	5	0	ID26	1
2013-04-12	LAB	0	2	2	11	16	2012-09-06	15	4	5	0	ID26	1
2013-04-12	LAB	0	1	1	13	16	2012-09-06	15	4	5	0	ID26	1
2013-04-12	LAB	0	2	2	7	17	2012-09-06	11	3	3	1	ID26	1
2013-04-12	LAB	0	1	1	14	17	2012-09-06	11	3	4	0	ID26	1
2013-04-12	LAB	0	2	2	3	18	2012-09-06	14	4	3	0	ID26	1
2013-04-12	LAB	0	1	1	16	18	2012-09-06	14	4	5	0	ID26	1
2013-04-12	LAB	0	2	2	1	19	2012-10-06	3	1	1	1	ID26	1
2013-04-12	LAB	0	1	1	4	19	2012-10-06	3	1	3	0	ID26	1
2013-04-12	LAB	0	2	2	8	20	2012-11-06	6	2	2	1	ID26	1
2013-04-12	LAB	0	1	1	7	20	2012-11-06	6	2	3	0	ID26	1
2013-04-12	LAB	0	2	2	16	1	NA	22	6	5	0	ID27	0
2013-04-12	LAB	0	1	1	19	1	NA	22	6	5	0	ID27	0
2013-04-12	LAB	0	2	2	2	2	NA	21	6	5	0	ID27	0
2013-04-12	LAB	0	1	1	15	2	NA	21	6	6	1	ID27	0
2013-04-12	LAB	0	2	2	13	3	NA	20	6	6	1	ID27	0
2013-04-12	LAB	0	1	1	3	3	NA	20	6	5	0	ID27	0
2013-04-12	LAB	0	2	2	12	4	6/17/2011	13	4	3	0	ID27	0
2013-04-12	LAB	0	1	1	18	4	6/17/2011	13	4	3	0	ID27	0
2013-04-12	LAB	0	2	2	20	5	6/17/2011	17	5	4	0	ID27	0
2013-04-12	LAB	0	1	1	17	5	6/17/2011	17	5	4	0	ID27	0
2013-04-12	LAB	0	2	2	19	6	6/17/2011	10	3	3	1	ID27	0
2013-04-12	LAB	0	1	1	20	6	6/17/2011	10	3	4	0	ID27	0
2013-04-12	LAB	0	2	2	5	7	6/20/2011	0	1	1	1	ID27	0
2013-04-12	LAB	0	1	1	2	7	6/20/2011	0	1	2	0	ID27	0
2013-04-12	LAB	0	2	2	9	8	6/20/2011	1	1	1	1	ID27	0
2013-04-12	LAB	0	1	1	12	8	6/20/2011	1	1	1	1	ID27	0
2013-04-12	LAB	0	2	2	14	9	2011-04-07	4	2	1	0	ID27	0
2013-04-12	LAB	0	1	1	1	9	2011-04-07	4	2	4	0	ID27	0
2013-04-12	LAB	0	2	2	17	10	2012-08-06	9	3	2	0	ID27	0
2013-04-12	LAB	0	1	1	9	10	2012-08-06	9	3	4	0	ID27	0
2013-04-12	LAB	0	2	2	4	11	2012-09-06	5	2	1	0	ID27	0
2013-04-12	LAB	0	1	1	6	11	2012-09-06	5	2	3	0	ID27	0
2013-04-12	LAB	0	2	2	18	12	2012-09-06	16	5	4	0	ID27	0
2013-04-12	LAB	0	1	1	5	12	2012-09-06	16	5	3	0	ID27	0
2013-04-12	LAB	0	2	2	6	13	2012-09-06	19	5	5	1	ID27	0
2013-04-12	LAB	0	1	1	10	13	2012-09-06	19	5	5	1	ID27	0
2013-04-12	LAB	0	2	2	10	14	2012-09-06	8	3	3	1	ID27	0
2013-04-12	LAB	0	1	1	11	14	2012-09-06	8	3	4	0	ID27	0
2013-04-12	LAB	0	2	2	15	15	2012-09-06	13	4	4	1	ID27	0
2013-04-12	LAB	0	1	1	8	15	2012-09-06	13	4	1	0	ID27	0
2013-04-12	LAB	0	2	2	11	16	2012-09-06	15	4	5	0	ID27	0
2013-04-12	LAB	0	1	1	13	16	2012-09-06	15	4	5	0	ID27	0
2013-04-12	LAB	0	2	2	7	17	2012-09-06	11	3	3	1	ID27	0
2013-04-12	LAB	0	1	1	14	17	2012-09-06	11	3	4	0	ID27	0
2013-04-12	LAB	0	2	2	3	18	2012-09-06	14	4	3	0	ID27	0
2013-04-12	LAB	0	1	1	16	18	2012-09-06	14	4	3	0	ID27	0
2013-04-12	LAB	0	2	2	1	19	2012-10-06	3	1	1	1	ID27	0
2013-04-12	LAB	0	1	1	4	19	2012-10-06	3	1	3	0	ID27	0
2013-04-12	LAB	0	2	2	8	20	2012-11-06	6	2	2	1	ID27	0
2013-04-12	LAB	0	1	1	7	20	2012-11-06	6	2	3	0	ID27	0
2013-02-12	LAB	0	2	2	16	1	NA	22	6	6	1	ID28	0
2013-02-12	LAB	0	1	1	19	1	NA	22	6	5	0	ID28	0
2013-02-12	LAB	0	2	2	2	2	NA	21	6	6	1	ID28	0
2013-02-12	LAB	0	1	1	15	2	NA	21	6	3	0	ID28	0
2013-02-12	LAB	0	2	2	13	3	NA	20	6	5	0	ID28	0
2013-02-12	LAB	0	1	1	3	3	NA	20	6	6	1	ID28	0
2013-02-12	LAB	0	2	2	12	4	6/17/2011	13	4	3	0	ID28	0
2013-02-12	LAB	0	1	1	18	4	6/17/2011	13	4	2	0	ID28	0
2013-02-12	LAB	0	2	2	20	5	6/17/2011	17	5	4	0	ID28	0
2013-02-12	LAB	0	1	1	17	5	6/17/2011	17	5	2	0	ID28	0
2013-02-12	LAB	0	2	2	19	6	6/17/2011	10	3	3	1	ID28	0
2013-02-12	LAB	0	1	1	20	6	6/17/2011	10	3	2	0	ID28	0
2013-02-12	LAB	0	2	2	5	7	6/20/2011	0	1	1	1	ID28	0
2013-02-12	LAB	0	1	1	2	7	6/20/2011	0	1	2	0	ID28	0
2013-02-12	LAB	0	2	2	9	8	6/20/2011	1	1	4	0	ID28	0
2013-02-12	LAB	0	1	1	12	8	6/20/2011	1	1	1	1	ID28	0
2013-02-12	LAB	0	2	2	14	9	2011-04-07	4	2	3	0	ID28	0
2013-02-12	LAB	0	1	1	1	9	2011-04-07	4	2	3	0	ID28	0
2013-02-12	LAB	0	2	2	17	10	2012-08-06	9	3	2	0	ID28	0
2013-02-12	LAB	0	1	1	9	10	2012-08-06	9	3	2	0	ID28	0
2013-02-12	LAB	0	2	2	4	11	2012-09-06	5	2	2	1	ID28	0
2013-02-12	LAB	0	1	1	6	11	2012-09-06	5	2	3	0	ID28	0
2013-02-12	LAB	0	2	2	18	12	2012-09-06	16	5	4	0	ID28	0
2013-02-12	LAB	0	1	1	5	12	2012-09-06	16	5	5	1	ID28	0
2013-02-12	LAB	0	2	2	6	13	2012-09-06	19	5	4	0	ID28	0
2013-02-12	LAB	0	1	1	10	13	2012-09-06	19	5	5	1	ID28	0
2013-02-12	LAB	0	2	2	10	14	2012-09-06	8	3	3	1	ID28	0
2013-02-12	LAB	0	1	1	11	14	2012-09-06	8	3	3	1	ID28	0
2013-02-12	LAB	0	2	2	15	15	2012-09-06	13	4	4	1	ID28	0
2013-02-12	LAB	0	1	1	8	15	2012-09-06	13	4	3	0	ID28	0
2013-02-12	LAB	0	2	2	11	16	2012-09-06	15	4	4	1	ID28	0
2013-02-12	LAB	0	1	1	13	16	2012-09-06	15	4	1	0	ID28	0
2013-02-12	LAB	0	2	2	7	17	2012-09-06	11	3	2	0	ID28	0
2013-02-12	LAB	0	1	1	14	17	2012-09-06	11	3	4	0	ID28	0
2013-02-12	LAB	0	2	2	3	18	2012-09-06	14	4	3	0	ID28	0
2013-02-12	LAB	0	1	1	16	18	2012-09-06	14	4	6	0	ID28	0
2013-02-12	LAB	0	2	2	1	19	2012-10-06	3	1	2	0	ID28	0
2013-02-12	LAB	0	1	1	4	19	2012-10-06	3	1	1	1	ID28	0
2013-02-12	LAB	0	2	2	8	20	2012-11-06	6	2	1	0	ID28	0
2013-02-12	LAB	0	1	1	7	20	2012-11-06	6	2	1	0	ID28	0
2013-02-12	LAB	0	2	2	16	1	NA	22	6	5	0	ID29	0
2013-02-12	LAB	0	1	1	19	1	NA	22	6	6	1	ID29	0
2013-02-12	LAB	0	2	2	2	2	NA	21	6	5	0	ID29	0
2013-02-12	LAB	0	1	1	15	2	NA	21	6	6	1	ID29	0
2013-02-12	LAB	0	2	2	13	3	NA	20	6	6	1	ID29	0
2013-02-12	LAB	0	1	1	3	3	NA	20	6	5	0	ID29	0
2013-02-12	LAB	0	2	2	12	4	6/17/2011	13	4	3	0	ID29	0
2013-02-12	LAB	0	1	1	18	4	6/17/2011	13	4	2	0	ID29	0
2013-02-12	LAB	0	2	2	20	5	6/17/2011	17	5	4	0	ID29	0
2013-02-12	LAB	0	1	1	17	5	6/17/2011	17	5	3	0	ID29	0
2013-02-12	LAB	0	2	2	19	6	6/17/2011	10	3	3	1	ID29	0
2013-02-12	LAB	0	1	1	20	6	6/17/2011	10	3	3	1	ID29	0
2013-02-12	LAB	0	2	2	5	7	6/20/2011	0	1	1	1	ID29	0
2013-02-12	LAB	0	1	1	2	7	6/20/2011	0	1	2	0	ID29	0
2013-02-12	LAB	0	2	2	9	8	6/20/2011	1	1	1	1	ID29	0
2013-02-12	LAB	0	1	1	12	8	6/20/2011	1	1	1	1	ID29	0
2013-02-12	LAB	0	2	2	14	9	2011-04-07	4	2	1	0	ID29	0
2013-02-12	LAB	0	1	1	1	9	2011-04-07	4	2	2	1	ID29	0
2013-02-12	LAB	0	2	2	17	10	2012-08-06	9	3	3	1	ID29	0
2013-02-12	LAB	0	1	1	9	10	2012-08-06	9	3	1	0	ID29	0
2013-02-12	LAB	0	2	2	4	11	2012-09-06	5	2	2	1	ID29	0
2013-02-12	LAB	0	1	1	6	11	2012-09-06	5	2	1	0	ID29	0
2013-02-12	LAB	0	2	2	18	12	2012-09-06	16	5	4	0	ID29	0
2013-02-12	LAB	0	1	1	5	12	2012-09-06	16	5	4	0	ID29	0
2013-02-12	LAB	0	2	2	6	13	2012-09-06	19	5	5	1	ID29	0
2013-02-12	LAB	0	1	1	10	13	2012-09-06	19	5	6	0	ID29	0
2013-02-12	LAB	0	2	2	10	14	2012-09-06	8	3	3	1	ID29	0
2013-02-12	LAB	0	1	1	11	14	2012-09-06	8	3	2	0	ID29	0
2013-02-12	LAB	0	2	2	15	15	2012-09-06	13	4	3	0	ID29	0
2013-02-12	LAB	0	1	1	8	15	2012-09-06	13	4	3	0	ID29	0
2013-02-12	LAB	0	2	2	11	16	2012-09-06	15	4	4	1	ID29	0
2013-02-12	LAB	0	1	1	13	16	2012-09-06	15	4	5	0	ID29	0
2013-02-12	LAB	0	2	2	7	17	2012-09-06	11	3	3	1	ID29	0
2013-02-12	LAB	0	1	1	14	17	2012-09-06	11	3	3	1	ID29	0
2013-02-12	LAB	0	2	2	3	18	2012-09-06	14	4	3	0	ID29	0
2013-02-12	LAB	0	1	1	16	18	2012-09-06	14	4	2	0	ID29	0
2013-02-12	LAB	0	2	2	1	19	2012-10-06	3	1	1	1	ID29	0
2013-02-12	LAB	0	1	1	4	19	2012-10-06	3	1	2	0	ID29	0
2013-02-12	LAB	0	2	2	8	20	2012-11-06	6	2	2	1	ID29	0
2013-02-12	LAB	0	1	1	7	20	2012-11-06	6	2	2	1	ID29	0
11/13/2013	LAB	0	1	1	19	1	NA	22	6	6	1	ID30	0
11/13/2013	LAB	0	2	2	16	1	NA	22	6	5	0	ID30	0
11/13/2013	LAB	0	1	1	15	2	NA	21	6	6	1	ID30	0
11/13/2013	LAB	0	2	2	2	2	NA	21	6	5	0	ID30	0
11/13/2013	LAB	0	1	1	3	3	NA	20	6	5	0	ID30	0
11/13/2013	LAB	0	2	2	13	3	NA	20	6	5	0	ID30	0
11/13/2013	LAB	0	1	1	18	4	6/17/2011	13	4	2	0	ID30	0
11/13/2013	LAB	0	2	2	12	4	6/17/2011	13	4	3	0	ID30	0
11/13/2013	LAB	0	1	1	17	5	6/17/2011	17	5	4	0	ID30	0
11/13/2013	LAB	0	2	2	20	5	6/17/2011	17	5	4	0	ID30	0
11/13/2013	LAB	0	1	1	20	6	6/17/2011	10	3	3	1	ID30	0
11/13/2013	LAB	0	2	2	19	6	6/17/2011	10	3	3	1	ID30	0
11/13/2013	LAB	0	1	1	2	7	6/20/2011	0	1	1	1	ID30	0
11/13/2013	LAB	0	2	2	5	7	6/20/2011	0	1	1	1	ID30	0
11/13/2013	LAB	0	1	1	12	8	6/20/2011	1	1	1	1	ID30	0
11/13/2013	LAB	0	2	2	9	8	6/20/2011	1	1	1	1	ID30	0
11/13/2013	LAB	0	1	1	1	9	2011-04-07	4	2	2	1	ID30	0
11/13/2013	LAB	0	2	2	14	9	2011-04-07	4	2	2	1	ID30	0
11/13/2013	LAB	0	1	1	9	10	2012-08-06	9	3	2	0	ID30	0
11/13/2013	LAB	0	2	2	17	10	2012-08-06	9	3	2	0	ID30	0
11/13/2013	LAB	0	1	1	6	11	2012-09-06	5	2	1	0	ID30	0
11/13/2013	LAB	0	2	2	4	11	2012-09-06	5	2	2	1	ID30	0
11/13/2013	LAB	0	1	1	5	12	2012-09-06	16	5	3	0	ID30	0
11/13/2013	LAB	0	2	2	18	12	2012-09-06	16	5	4	0	ID30	0
11/13/2013	LAB	0	1	1	10	13	2012-09-06	19	5	5	1	ID30	0
11/13/2013	LAB	0	2	2	6	13	2012-09-06	19	5	4	0	ID30	0
11/13/2013	LAB	0	1	1	11	14	2012-09-06	8	3	2	0	ID30	0
11/13/2013	LAB	0	2	2	10	14	2012-09-06	8	3	3	1	ID30	0
11/13/2013	LAB	0	1	1	8	15	2012-09-06	13	4	1	0	ID30	0
11/13/2013	LAB	0	2	2	15	15	2012-09-06	13	4	4	1	ID30	0
11/13/2013	LAB	0	1	1	13	16	2012-09-06	15	4	4	1	ID30	0
11/13/2013	LAB	0	2	2	11	16	2012-09-06	15	4	4	1	ID30	0
11/13/2013	LAB	0	1	1	14	17	2012-09-06	11	3	2	0	ID30	0
11/13/2013	LAB	0	2	2	7	17	2012-09-06	11	3	3	1	ID30	0
11/13/2013	LAB	0	1	1	16	18	2012-09-06	14	4	3	0	ID30	0
11/13/2013	LAB	0	2	2	3	18	2012-09-06	14	4	3	0	ID30	0
11/13/2013	LAB	0	1	1	4	19	2012-10-06	3	1	1	1	ID30	0
11/13/2013	LAB	0	2	2	1	19	2012-10-06	3	1	1	1	ID30	0
11/13/2013	LAB	0	1	1	7	20	2012-11-06	6	2	1	0	ID30	0
11/13/2013	LAB	0	2	2	8	20	2012-11-06	6	2	2	1	ID30	0
11/13/2013	LAB	0	1	1	19	1	NA	22	6	5	0	ID31	0
11/13/2013	LAB	0	2	2	16	1	NA	22	6	6	1	ID31	0
11/13/2013	LAB	0	1	1	15	2	NA	21	6	6	1	ID31	0
11/13/2013	LAB	0	2	2	2	2	NA	21	6	6	1	ID31	0
11/13/2013	LAB	0	1	1	3	3	NA	20	6	5	0	ID31	0
11/13/2013	LAB	0	2	2	13	3	NA	20	6	5	0	ID31	0
11/13/2013	LAB	0	1	1	18	4	6/17/2011	13	4	3	0	ID31	0
11/13/2013	LAB	0	2	2	12	4	6/17/2011	13	4	4	1	ID31	0
11/13/2013	LAB	0	1	1	17	5	6/17/2011	17	5	5	1	ID31	0
11/13/2013	LAB	0	2	2	20	5	6/17/2011	17	5	4	0	ID31	0
11/13/2013	LAB	0	1	1	20	6	6/17/2011	10	3	3	1	ID31	0
11/13/2013	LAB	0	2	2	19	6	6/17/2011	10	3	3	1	ID31	0
11/13/2013	LAB	0	1	1	2	7	6/20/2011	0	1	1	1	ID31	0
11/13/2013	LAB	0	2	2	5	7	6/20/2011	0	1	1	1	ID31	0
11/13/2013	LAB	0	1	1	12	8	6/20/2011	1	1	1	1	ID31	0
11/13/2013	LAB	0	2	2	9	8	6/20/2011	1	1	1	1	ID31	0
11/13/2013	LAB	0	1	1	1	9	2011-04-07	4	2	2	1	ID31	0
11/13/2013	LAB	0	2	2	14	9	2011-04-07	4	2	1	0	ID31	0
11/13/2013	LAB	0	1	1	9	10	2012-08-06	9	3	2	0	ID31	0
11/13/2013	LAB	0	2	2	17	10	2012-08-06	9	3	3	1	ID31	0
11/13/2013	LAB	0	1	1	6	11	2012-09-06	5	2	3	0	ID31	0
11/13/2013	LAB	0	2	2	4	11	2012-09-06	5	2	2	1	ID31	0
11/13/2013	LAB	0	1	1	5	12	2012-09-06	16	5	4	0	ID31	0
11/13/2013	LAB	0	2	2	18	12	2012-09-06	16	5	4	0	ID31	0
11/13/2013	LAB	0	1	1	10	13	2012-09-06	19	5	6	0	ID31	0
11/13/2013	LAB	0	2	2	6	13	2012-09-06	19	5	5	1	ID31	0
11/13/2013	LAB	0	1	1	11	14	2012-09-06	8	3	3	1	ID31	0
11/13/2013	LAB	0	2	2	10	14	2012-09-06	8	3	3	1	ID31	0
11/13/2013	LAB	0	1	1	8	15	2012-09-06	13	4	4	1	ID31	0
11/13/2013	LAB	0	2	2	15	15	2012-09-06	13	4	2	0	ID31	0
11/13/2013	LAB	0	1	1	13	16	2012-09-06	15	4	4	1	ID31	0
11/13/2013	LAB	0	2	2	11	16	2012-09-06	15	4	4	1	ID31	0
11/13/2013	LAB	0	1	1	14	17	2012-09-06	11	3	2	0	ID31	0
11/13/2013	LAB	0	2	2	7	17	2012-09-06	11	3	3	1	ID31	0
11/13/2013	LAB	0	1	1	16	18	2012-09-06	14	4	3	0	ID31	0
11/13/2013	LAB	0	2	2	3	18	2012-09-06	14	4	3	0	ID31	0
11/13/2013	LAB	0	1	1	4	19	2012-10-06	3	1	2	0	ID31	0
11/13/2013	LAB	0	2	2	1	19	2012-10-06	3	1	1	1	ID31	0
11/13/2013	LAB	0	1	1	7	20	2012-11-06	6	2	2	1	ID31	0
11/13/2013	LAB	0	2	2	8	20	2012-11-06	6	2	2	1	ID31	0
11/13/2013	LAB	0	1	1	19	1	NA	22	6	5	0	ID100	0
11/13/2013	LAB	0	2	2	16	1	NA	22	6	6	1	ID100	0
11/13/2013	LAB	0	1	1	15	2	NA	21	6	6	1	ID100	0
11/13/2013	LAB	0	2	2	2	2	NA	21	6	6	1	ID100	0
11/13/2013	LAB	0	1	1	3	3	NA	20	6	6	1	ID100	0
11/13/2013	LAB	0	2	2	13	3	NA	20	6	6	1	ID100	0
11/13/2013	LAB	0	1	1	18	4	6/17/2011	13	4	3	0	ID100	0
11/13/2013	LAB	0	2	2	12	4	6/17/2011	13	4	3	0	ID100	0
11/13/2013	LAB	0	1	1	17	5	6/17/2011	17	5	4	0	ID100	0
11/13/2013	LAB	0	2	2	20	5	6/17/2011	17	5	4	0	ID100	0
11/13/2013	LAB	0	1	1	20	6	6/17/2011	10	3	3	1	ID100	0
11/13/2013	LAB	0	2	2	19	6	6/17/2011	10	3	4	0	ID100	0
11/13/2013	LAB	0	1	1	2	7	6/20/2011	0	1	1	1	ID100	0
11/13/2013	LAB	0	2	2	5	7	6/20/2011	0	1	1	1	ID100	0
11/13/2013	LAB	0	1	1	12	8	6/20/2011	1	1	1	1	ID100	0
11/13/2013	LAB	0	2	2	9	8	6/20/2011	1	1	2	0	ID100	0
11/13/2013	LAB	0	1	1	1	9	2011-04-07	4	2	2	1	ID100	0
11/13/2013	LAB	0	2	2	14	9	2011-04-07	4	2	2	1	ID100	0
11/13/2013	LAB	0	1	1	9	10	2012-08-06	9	3	3	1	ID100	0
11/13/2013	LAB	0	2	2	17	10	2012-08-06	9	3	3	1	ID100	0
11/13/2013	LAB	0	1	1	6	11	2012-09-06	5	2	3	0	ID100	0
11/13/2013	LAB	0	2	2	4	11	2012-09-06	5	2	3	0	ID100	0
11/13/2013	LAB	0	1	1	5	12	2012-09-06	16	5	6	0	ID100	0
11/13/2013	LAB	0	2	2	18	12	2012-09-06	16	5	5	1	ID100	0
11/13/2013	LAB	0	1	1	10	13	2012-09-06	19	5	6	0	ID100	0
11/13/2013	LAB	0	2	2	6	13	2012-09-06	19	5	5	1	ID100	0
11/13/2013	LAB	0	1	1	11	14	2012-09-06	8	3	2	0	ID100	0
11/13/2013	LAB	0	2	2	10	14	2012-09-06	8	3	3	1	ID100	0
11/13/2013	LAB	0	1	1	8	15	2012-09-06	13	4	4	1	ID100	0
11/13/2013	LAB	0	2	2	15	15	2012-09-06	13	4	4	1	ID100	0
11/13/2013	LAB	0	1	1	13	16	2012-09-06	15	4	5	0	ID100	0
11/13/2013	LAB	0	2	2	11	16	2012-09-06	15	4	4	1	ID100	0
11/13/2013	LAB	0	1	1	14	17	2012-09-06	11	3	3	1	ID100	0
11/13/2013	LAB	0	2	2	7	17	2012-09-06	11	3	4	0	ID100	0
11/13/2013	LAB	0	1	1	16	18	2012-09-06	14	4	3	0	ID100	0
11/13/2013	LAB	0	2	2	3	18	2012-09-06	14	4	3	0	ID100	0
11/13/2013	LAB	0	1	1	4	19	2012-10-06	3	1	1	1	ID100	0
11/13/2013	LAB	0	2	2	1	19	2012-10-06	3	1	1	1	ID100	0
11/13/2013	LAB	0	1	1	7	20	2012-11-06	6	2	2	1	ID100	0
11/13/2013	LAB	0	2	2	8	20	2012-11-06	6	2	3	0	ID100	0
2013-04-12	LAB	0	2	2	16	1	NA	22	6	5	0	ID32	0
2013-04-12	LAB	0	1	1	19	1	NA	22	6	6	1	ID32	0
2013-04-12	LAB	0	2	2	2	2	NA	21	6	6	1	ID32	0
2013-04-12	LAB	0	1	1	15	2	NA	21	6	6	1	ID32	0
2013-04-12	LAB	0	2	2	13	3	NA	20	6	5	0	ID32	0
2013-04-12	LAB	0	1	1	3	3	NA	20	6	6	1	ID32	0
2013-04-12	LAB	0	2	2	12	4	6/17/2011	13	4	3	0	ID32	0
2013-04-12	LAB	0	1	1	18	4	6/17/2011	13	4	3	0	ID32	0
2013-04-12	LAB	0	2	2	20	5	6/17/2011	17	5	5	1	ID32	0
2013-04-12	LAB	0	1	1	17	5	6/17/2011	17	5	4	0	ID32	0
2013-04-12	LAB	0	2	2	19	6	6/17/2011	10	3	3	1	ID32	0
2013-04-12	LAB	0	1	1	20	6	6/17/2011	10	3	3	1	ID32	0
2013-04-12	LAB	0	2	2	5	7	6/20/2011	0	1	1	1	ID32	0
2013-04-12	LAB	0	1	1	2	7	6/20/2011	0	1	1	1	ID32	0
2013-04-12	LAB	0	2	2	9	8	6/20/2011	1	1	1	1	ID32	0
2013-04-12	LAB	0	1	1	12	8	6/20/2011	1	1	1	1	ID32	0
2013-04-12	LAB	0	2	2	14	9	2011-04-07	4	2	2	1	ID32	0
2013-04-12	LAB	0	1	1	1	9	2011-04-07	4	2	3	0	ID32	0
2013-04-12	LAB	0	2	2	17	10	2012-08-06	9	3	2	0	ID32	0
2013-04-12	LAB	0	1	1	9	10	2012-08-06	9	3	3	1	ID32	0
2013-04-12	LAB	0	2	2	4	11	2012-09-06	5	2	2	1	ID32	0
2013-04-12	LAB	0	1	1	6	11	2012-09-06	5	2	3	0	ID32	0
2013-04-12	LAB	0	2	2	18	12	2012-09-06	16	5	4	0	ID32	0
2013-04-12	LAB	0	1	1	5	12	2012-09-06	16	5	5	1	ID32	0
2013-04-12	LAB	0	2	2	6	13	2012-09-06	19	5	5	1	ID32	0
2013-04-12	LAB	0	1	1	10	13	2012-09-06	19	5	6	0	ID32	0
2013-04-12	LAB	0	2	2	10	14	2012-09-06	8	3	2	0	ID32	0
2013-04-12	LAB	0	1	1	11	14	2012-09-06	8	3	4	0	ID32	0
2013-04-12	LAB	0	2	2	15	15	2012-09-06	13	4	4	1	ID32	0
2013-04-12	LAB	0	1	1	8	15	2012-09-06	13	4	4	1	ID32	0
2013-04-12	LAB	0	2	2	11	16	2012-09-06	15	4	4	1	ID32	0
2013-04-12	LAB	0	1	1	13	16	2012-09-06	15	4	5	0	ID32	0
2013-04-12	LAB	0	2	2	7	17	2012-09-06	11	3	3	1	ID32	0
2013-04-12	LAB	0	1	1	14	17	2012-09-06	11	3	4	0	ID32	0
2013-04-12	LAB	0	2	2	3	18	2012-09-06	14	4	3	0	ID32	0
2013-04-12	LAB	0	1	1	16	18	2012-09-06	14	4	4	1	ID32	0
2013-04-12	LAB	0	2	2	1	19	2012-10-06	3	1	1	1	ID32	0
2013-04-12	LAB	0	1	1	4	19	2012-10-06	3	1	2	0	ID32	0
2013-04-12	LAB	0	2	2	8	20	2012-11-06	6	2	2	1	ID32	0
2013-04-12	LAB	0	1	1	7	20	2012-11-06	6	2	2	1	ID32	0
11/15/2013	LAB	0	1	1	19	1	NA	22	6	6	1	ID33	0
11/15/2013	LAB	0	2	2	16	1	NA	22	6	6	1	ID33	0
11/15/2013	LAB	0	1	1	15	2	NA	21	6	6	1	ID33	0
11/15/2013	LAB	0	2	2	2	2	NA	21	6	5	0	ID33	0
11/15/2013	LAB	0	1	1	3	3	NA	20	6	6	1	ID33	0
11/15/2013	LAB	0	2	2	13	3	NA	20	6	6	1	ID33	0
11/15/2013	LAB	0	1	1	18	4	6/17/2011	13	4	5	0	ID33	0
11/15/2013	LAB	0	2	2	12	4	6/17/2011	13	4	4	1	ID33	0
11/15/2013	LAB	0	1	1	17	5	6/17/2011	17	5	5	1	ID33	0
11/15/2013	LAB	0	2	2	20	5	6/17/2011	17	5	5	1	ID33	0
11/15/2013	LAB	0	1	1	20	6	6/17/2011	10	3	4	0	ID33	0
11/15/2013	LAB	0	2	2	19	6	6/17/2011	10	3	3	1	ID33	0
11/15/2013	LAB	0	1	1	2	7	6/20/2011	0	1	1	1	ID33	0
11/15/2013	LAB	0	2	2	5	7	6/20/2011	0	1	1	1	ID33	0
11/15/2013	LAB	0	1	1	12	8	6/20/2011	1	1	1	1	ID33	0
11/15/2013	LAB	0	2	2	9	8	6/20/2011	1	1	1	1	ID33	0
11/15/2013	LAB	0	1	1	1	9	2011-04-07	4	2	1	0	ID33	0
11/15/2013	LAB	0	2	2	14	9	2011-04-07	4	2	2	1	ID33	0
11/15/2013	LAB	0	1	1	9	10	2012-08-06	9	3	4	0	ID33	0
11/15/2013	LAB	0	2	2	17	10	2012-08-06	9	3	2	0	ID33	0
11/15/2013	LAB	0	1	1	6	11	2012-09-06	5	2	2	1	ID33	0
11/15/2013	LAB	0	2	2	4	11	2012-09-06	5	2	2	1	ID33	0
11/15/2013	LAB	0	1	1	5	12	2012-09-06	16	5	5	1	ID33	0
11/15/2013	LAB	0	2	2	18	12	2012-09-06	16	5	5	1	ID33	0
11/15/2013	LAB	0	1	1	10	13	2012-09-06	19	5	6	0	ID33	0
11/15/2013	LAB	0	2	2	6	13	2012-09-06	19	5	5	1	ID33	0
11/15/2013	LAB	0	1	1	11	14	2012-09-06	8	3	4	0	ID33	0
11/15/2013	LAB	0	2	2	10	14	2012-09-06	8	3	3	1	ID33	0
11/15/2013	LAB	0	1	1	8	15	2012-09-06	13	4	5	0	ID33	0
11/15/2013	LAB	0	2	2	15	15	2012-09-06	13	4	3	0	ID33	0
11/15/2013	LAB	0	1	1	13	16	2012-09-06	15	4	6	0	ID33	0
11/15/2013	LAB	0	2	2	11	16	2012-09-06	15	4	5	0	ID33	0
11/15/2013	LAB	0	1	1	14	17	2012-09-06	11	3	5	0	ID33	0
11/15/2013	LAB	0	2	2	7	17	2012-09-06	11	3	3	1	ID33	0
11/15/2013	LAB	0	1	1	16	18	2012-09-06	14	4	4	1	ID33	0
11/15/2013	LAB	0	2	2	3	18	2012-09-06	14	4	4	1	ID33	0
11/15/2013	LAB	0	1	1	4	19	2012-10-06	3	1	2	0	ID33	0
11/15/2013	LAB	0	2	2	1	19	2012-10-06	3	1	1	1	ID33	0
11/15/2013	LAB	0	1	1	7	20	2012-11-06	6	2	3	0	ID33	0
11/15/2013	LAB	0	2	2	8	20	2012-11-06	6	2	2	1	ID33	0
11/15/2013	LAB	0	1	1	19	1	NA	22	6	6	1	ID34	1
11/15/2013	LAB	0	2	2	16	1	NA	22	6	5	0	ID34	1
11/15/2013	LAB	0	1	1	15	2	NA	21	6	6	1	ID34	1
11/15/2013	LAB	0	2	2	2	2	NA	21	6	6	1	ID34	1
11/15/2013	LAB	0	1	1	3	3	NA	20	6	6	1	ID34	1
11/15/2013	LAB	0	2	2	13	3	NA	20	6	6	1	ID34	1
11/15/2013	LAB	0	1	1	18	4	6/17/2011	13	4	3	0	ID34	1
11/15/2013	LAB	0	2	2	12	4	6/17/2011	13	4	4	1	ID34	1
11/15/2013	LAB	0	1	1	17	5	6/17/2011	17	5	2	0	ID34	1
11/15/2013	LAB	0	2	2	20	5	6/17/2011	17	5	4	0	ID34	1
11/15/2013	LAB	0	1	1	20	6	6/17/2011	10	3	4	0	ID34	1
11/15/2013	LAB	0	2	2	19	6	6/17/2011	10	3	3	1	ID34	1
11/15/2013	LAB	0	1	1	2	7	6/20/2011	0	1	2	0	ID34	1
11/15/2013	LAB	0	2	2	5	7	6/20/2011	0	1	1	1	ID34	1
11/15/2013	LAB	0	1	1	12	8	6/20/2011	1	1	1	1	ID34	1
11/15/2013	LAB	0	2	2	9	8	6/20/2011	1	1	1	1	ID34	1
11/15/2013	LAB	0	1	1	1	9	2011-04-07	4	2	3	0	ID34	1
11/15/2013	LAB	0	2	2	14	9	2011-04-07	4	2	1	0	ID34	1
11/15/2013	LAB	0	1	1	9	10	2012-08-06	9	3	3	1	ID34	1
11/15/2013	LAB	0	2	2	17	10	2012-08-06	9	3	2	0	ID34	1
11/15/2013	LAB	0	1	1	6	11	2012-09-06	5	2	3	0	ID34	1
11/15/2013	LAB	0	2	2	4	11	2012-09-06	5	2	2	1	ID34	1
11/15/2013	LAB	0	1	1	5	12	2012-09-06	16	5	6	0	ID34	1
11/15/2013	LAB	0	2	2	18	12	2012-09-06	16	5	4	0	ID34	1
11/15/2013	LAB	0	1	1	10	13	2012-09-06	19	5	5	1	ID34	1
11/15/2013	LAB	0	2	2	6	13	2012-09-06	19	5	5	1	ID34	1
11/15/2013	LAB	0	1	1	11	14	2012-09-06	8	3	4	0	ID34	1
11/15/2013	LAB	0	2	2	10	14	2012-09-06	8	3	3	1	ID34	1
11/15/2013	LAB	0	1	1	8	15	2012-09-06	13	4	4	1	ID34	1
11/15/2013	LAB	0	2	2	15	15	2012-09-06	13	4	3	0	ID34	1
11/15/2013	LAB	0	1	1	13	16	2012-09-06	15	4	3	0	ID34	1
11/15/2013	LAB	0	2	2	11	16	2012-09-06	15	4	4	1	ID34	1
11/15/2013	LAB	0	1	1	14	17	2012-09-06	11	3	2	0	ID34	1
11/15/2013	LAB	0	2	2	7	17	2012-09-06	11	3	3	1	ID34	1
11/15/2013	LAB	0	1	1	16	18	2012-09-06	14	4	3	0	ID34	1
11/15/2013	LAB	0	2	2	3	18	2012-09-06	14	4	3	0	ID34	1
11/15/2013	LAB	0	1	1	4	19	2012-10-06	3	1	1	1	ID34	1
11/15/2013	LAB	0	2	2	1	19	2012-10-06	3	1	1	1	ID34	1
11/15/2013	LAB	0	1	1	7	20	2012-11-06	6	2	3	0	ID34	1
11/15/2013	LAB	0	2	2	8	20	2012-11-06	6	2	2	1	ID34	1
11/15/2013	LAB	0	1	1	19	1	NA	22	6	5	0	ID35	0
11/15/2013	LAB	0	2	2	16	1	NA	22	6	6	1	ID35	0
11/15/2013	LAB	0	1	1	15	2	NA	21	6	6	1	ID35	0
11/15/2013	LAB	0	2	2	2	2	NA	21	6	6	1	ID35	0
11/15/2013	LAB	0	1	1	3	3	NA	20	6	5	0	ID35	0
11/15/2013	LAB	0	2	2	13	3	NA	20	6	6	1	ID35	0
11/15/2013	LAB	0	1	1	18	4	6/17/2011	13	4	3	0	ID35	0
11/15/2013	LAB	0	2	2	12	4	6/17/2011	13	4	3	0	ID35	0
11/15/2013	LAB	0	1	1	17	5	6/17/2011	17	5	3	0	ID35	0
11/15/2013	LAB	0	2	2	20	5	6/17/2011	17	5	5	1	ID35	0
11/15/2013	LAB	0	1	1	20	6	6/17/2011	10	3	4	0	ID35	0
11/15/2013	LAB	0	2	2	19	6	6/17/2011	10	3	3	1	ID35	0
11/15/2013	LAB	0	1	1	2	7	6/20/2011	0	1	1	1	ID35	0
11/15/2013	LAB	0	2	2	5	7	6/20/2011	0	1	1	1	ID35	0
11/15/2013	LAB	0	1	1	12	8	6/20/2011	1	1	1	1	ID35	0
11/15/2013	LAB	0	2	2	9	8	6/20/2011	1	1	1	1	ID35	0
11/15/2013	LAB	0	1	1	1	9	2011-04-07	4	2	2	1	ID35	0
11/15/2013	LAB	0	2	2	14	9	2011-04-07	4	2	2	1	ID35	0
11/15/2013	LAB	0	1	1	9	10	2012-08-06	9	3	4	0	ID35	0
11/15/2013	LAB	0	2	2	17	10	2012-08-06	9	3	3	1	ID35	0
11/15/2013	LAB	0	1	1	6	11	2012-09-06	5	2	3	0	ID35	0
11/15/2013	LAB	0	2	2	4	11	2012-09-06	5	2	2	1	ID35	0
11/15/2013	LAB	0	1	1	5	12	2012-09-06	16	5	4	0	ID35	0
11/15/2013	LAB	0	2	2	18	12	2012-09-06	16	5	4	0	ID35	0
11/15/2013	LAB	0	1	1	10	13	2012-09-06	19	5	6	0	ID35	0
11/15/2013	LAB	0	2	2	6	13	2012-09-06	19	5	5	1	ID35	0
11/15/2013	LAB	0	1	1	11	14	2012-09-06	8	3	3	1	ID35	0
11/15/2013	LAB	0	2	2	10	14	2012-09-06	8	3	2	0	ID35	0
11/15/2013	LAB	0	1	1	8	15	2012-09-06	13	4	2	0	ID35	0
11/15/2013	LAB	0	2	2	15	15	2012-09-06	13	4	2	0	ID35	0
11/15/2013	LAB	0	1	1	13	16	2012-09-06	15	4	3	0	ID35	0
11/15/2013	LAB	0	2	2	11	16	2012-09-06	15	4	5	0	ID35	0
11/15/2013	LAB	0	1	1	14	17	2012-09-06	11	3	4	0	ID35	0
11/15/2013	LAB	0	2	2	7	17	2012-09-06	11	3	3	1	ID35	0
11/15/2013	LAB	0	1	1	16	18	2012-09-06	14	4	3	0	ID35	0
11/15/2013	LAB	0	2	2	3	18	2012-09-06	14	4	3	0	ID35	0
11/15/2013	LAB	0	1	1	4	19	2012-10-06	3	1	2	0	ID35	0
11/15/2013	LAB	0	2	2	1	19	2012-10-06	3	1	1	1	ID35	0
11/15/2013	LAB	0	1	1	7	20	2012-11-06	6	2	3	0	ID35	0
11/15/2013	LAB	0	2	2	8	20	2012-11-06	6	2	2	1	ID35	0
11/13/2013	LAB	0	1	1	19	1	NA	22	6	6	1	ID36	0
11/13/2013	LAB	0	2	2	16	1	NA	22	6	5	0	ID36	0
11/13/2013	LAB	0	1	1	15	2	NA	21	6	6	1	ID36	0
11/13/2013	LAB	0	2	2	2	2	NA	21	6	6	1	ID36	0
11/13/2013	LAB	0	1	1	3	3	NA	20	6	4	0	ID36	0
11/13/2013	LAB	0	2	2	13	3	NA	20	6	6	1	ID36	0
11/13/2013	LAB	0	1	1	18	4	6/17/2011	13	4	3	0	ID36	0
11/13/2013	LAB	0	2	2	12	4	6/17/2011	13	4	3	0	ID36	0
11/13/2013	LAB	0	1	1	17	5	6/17/2011	17	5	3	0	ID36	0
11/13/2013	LAB	0	2	2	20	5	6/17/2011	17	5	4	0	ID36	0
11/13/2013	LAB	0	1	1	20	6	6/17/2011	10	3	2	0	ID36	0
11/13/2013	LAB	0	2	2	19	6	6/17/2011	10	3	3	1	ID36	0
11/13/2013	LAB	0	1	1	2	7	6/20/2011	0	1	1	1	ID36	0
11/13/2013	LAB	0	2	2	5	7	6/20/2011	0	1	1	1	ID36	0
11/13/2013	LAB	0	1	1	12	8	6/20/2011	1	1	1	1	ID36	0
11/13/2013	LAB	0	2	2	9	8	6/20/2011	1	1	2	0	ID36	0
11/13/2013	LAB	0	1	1	1	9	2011-04-07	4	2	2	1	ID36	0
11/13/2013	LAB	0	2	2	14	9	2011-04-07	4	2	1	0	ID36	0
11/13/2013	LAB	0	1	1	9	10	2012-08-06	9	3	2	0	ID36	0
11/13/2013	LAB	0	2	2	17	10	2012-08-06	9	3	2	0	ID36	0
11/13/2013	LAB	0	1	1	6	11	2012-09-06	5	2	3	0	ID36	0
11/13/2013	LAB	0	2	2	4	11	2012-09-06	5	2	1	0	ID36	0
11/13/2013	LAB	0	1	1	5	12	2012-09-06	16	5	2	0	ID36	0
11/13/2013	LAB	0	2	2	18	12	2012-09-06	16	5	4	0	ID36	0
11/13/2013	LAB	0	1	1	10	13	2012-09-06	19	5	3	0	ID36	0
11/13/2013	LAB	0	2	2	6	13	2012-09-06	19	5	5	1	ID36	0
11/13/2013	LAB	0	1	1	11	14	2012-09-06	8	3	1	0	ID36	0
11/13/2013	LAB	0	2	2	10	14	2012-09-06	8	3	2	0	ID36	0
11/13/2013	LAB	0	1	1	8	15	2012-09-06	13	4	3	0	ID36	0
11/13/2013	LAB	0	2	2	15	15	2012-09-06	13	4	2	0	ID36	0
11/13/2013	LAB	0	1	1	13	16	2012-09-06	15	4	3	0	ID36	0
11/13/2013	LAB	0	2	2	11	16	2012-09-06	15	4	4	1	ID36	0
11/13/2013	LAB	0	1	1	14	17	2012-09-06	11	3	2	0	ID36	0
11/13/2013	LAB	0	2	2	7	17	2012-09-06	11	3	3	1	ID36	0
11/13/2013	LAB	0	1	1	16	18	2012-09-06	14	4	2	0	ID36	0
11/13/2013	LAB	0	2	2	3	18	2012-09-06	14	4	3	0	ID36	0
11/13/2013	LAB	0	1	1	4	19	2012-10-06	3	1	1	1	ID36	0
11/13/2013	LAB	0	2	2	1	19	2012-10-06	3	1	1	1	ID36	0
11/13/2013	LAB	0	1	1	7	20	2012-11-06	6	2	2	1	ID36	0
11/13/2013	LAB	0	2	2	8	20	2012-11-06	6	2	2	1	ID36	0
2013-02-12	LAB	0	1	1	19	1	NA	22	6	6	1	ID37	0
2013-02-12	LAB	0	2	2	16	1	NA	22	6	5	0	ID37	0
2013-02-12	LAB	0	1	1	15	2	NA	21	6	6	1	ID37	0
2013-02-12	LAB	0	2	2	2	2	NA	21	6	6	1	ID37	0
2013-02-12	LAB	0	1	1	3	3	NA	20	6	6	1	ID37	0
2013-02-12	LAB	0	2	2	13	3	NA	20	6	5	0	ID37	0
2013-02-12	LAB	0	1	1	18	4	6/17/2011	13	4	2	0	ID37	0
2013-02-12	LAB	0	2	2	12	4	6/17/2011	13	4	3	0	ID37	0
2013-02-12	LAB	0	1	1	17	5	6/17/2011	17	5	3	0	ID37	0
2013-02-12	LAB	0	2	2	20	5	6/17/2011	17	5	4	0	ID37	0
2013-02-12	LAB	0	1	1	20	6	6/17/2011	10	3	3	1	ID37	0
2013-02-12	LAB	0	2	2	19	6	6/17/2011	10	3	3	1	ID37	0
2013-02-12	LAB	0	1	1	2	7	6/20/2011	0	1	2	0	ID37	0
2013-02-12	LAB	0	2	2	5	7	6/20/2011	0	1	1	1	ID37	0
2013-02-12	LAB	0	1	1	12	8	6/20/2011	1	1	1	1	ID37	0
2013-02-12	LAB	0	2	2	9	8	6/20/2011	1	1	1	1	ID37	0
2013-02-12	LAB	0	1	1	1	9	2011-04-07	4	2	3	0	ID37	0
2013-02-12	LAB	0	2	2	14	9	2011-04-07	4	2	2	1	ID37	0
2013-02-12	LAB	0	1	1	9	10	2012-08-06	9	3	1	0	ID37	0
2013-02-12	LAB	0	2	2	17	10	2012-08-06	9	3	1	0	ID37	0
2013-02-12	LAB	0	1	1	6	11	2012-09-06	5	2	3	0	ID37	0
2013-02-12	LAB	0	2	2	4	11	2012-09-06	5	2	2	1	ID37	0
2013-02-12	LAB	0	1	1	5	12	2012-09-06	16	5	4	0	ID37	0
2013-02-12	LAB	0	2	2	18	12	2012-09-06	16	5	4	0	ID37	0
2013-02-12	LAB	0	1	1	10	13	2012-09-06	19	5	6	0	ID37	0
2013-02-12	LAB	0	2	2	6	13	2012-09-06	19	5	5	1	ID37	0
2013-02-12	LAB	0	1	1	11	14	2012-09-06	8	3	2	0	ID37	0
2013-02-12	LAB	0	2	2	10	14	2012-09-06	8	3	2	0	ID37	0
2013-02-12	LAB	0	1	1	8	15	2012-09-06	13	4	5	0	ID37	0
2013-02-12	LAB	0	2	2	15	15	2012-09-06	13	4	3	0	ID37	0
2013-02-12	LAB	0	1	1	13	16	2012-09-06	15	4	4	1	ID37	0
2013-02-12	LAB	0	2	2	11	16	2012-09-06	15	4	4	1	ID37	0
2013-02-12	LAB	0	1	1	14	17	2012-09-06	11	3	2	0	ID37	0
2013-02-12	LAB	0	2	2	7	17	2012-09-06	11	3	3	1	ID37	0
2013-02-12	LAB	0	1	1	16	18	2012-09-06	14	4	2	0	ID37	0
2013-02-12	LAB	0	2	2	3	18	2012-09-06	14	4	3	0	ID37	0
2013-02-12	LAB	0	1	1	4	19	2012-10-06	3	1	1	1	ID37	0
2013-02-12	LAB	0	2	2	1	19	2012-10-06	3	1	1	1	ID37	0
2013-02-12	LAB	0	1	1	7	20	2012-11-06	6	2	3	0	ID37	0
2013-02-12	LAB	0	2	2	8	20	2012-11-06	6	2	2	1	ID37	0
11/18/2013	LAB	0	2	2	16	1	NA	22	6	6	1	ID38	0
11/18/2013	LAB	0	1	1	19	1	NA	22	6	5	0	ID38	0
11/18/2013	LAB	0	2	2	2	2	NA	21	6	6	1	ID38	0
11/18/2013	LAB	0	1	1	15	2	NA	21	6	6	1	ID38	0
11/18/2013	LAB	0	2	2	13	3	NA	20	6	5	0	ID38	0
11/18/2013	LAB	0	1	1	3	3	NA	20	6	5	0	ID38	0
11/18/2013	LAB	0	2	2	12	4	6/17/2011	13	4	2	0	ID38	0
11/18/2013	LAB	0	1	1	18	4	6/17/2011	13	4	3	0	ID38	0
11/18/2013	LAB	0	2	2	20	5	6/17/2011	17	5	4	0	ID38	0
11/18/2013	LAB	0	1	1	17	5	6/17/2011	17	5	4	0	ID38	0
11/18/2013	LAB	0	2	2	19	6	6/17/2011	10	3	3	1	ID38	0
11/18/2013	LAB	0	1	1	20	6	6/17/2011	10	3	3	1	ID38	0
11/18/2013	LAB	0	2	2	5	7	6/20/2011	0	1	1	1	ID38	0
11/18/2013	LAB	0	1	1	2	7	6/20/2011	0	1	1	1	ID38	0
11/18/2013	LAB	0	2	2	9	8	6/20/2011	1	1	1	1	ID38	0
11/18/2013	LAB	0	1	1	12	8	6/20/2011	1	1	1	1	ID38	0
11/18/2013	LAB	0	2	2	14	9	2011-04-07	4	2	2	1	ID38	0
11/18/2013	LAB	0	1	1	1	9	2011-04-07	4	2	2	1	ID38	0
11/18/2013	LAB	0	2	2	17	10	2012-08-06	9	3	2	0	ID38	0
11/18/2013	LAB	0	1	1	9	10	2012-08-06	9	3	3	1	ID38	0
11/18/2013	LAB	0	2	2	4	11	2012-09-06	5	2	2	1	ID38	0
11/18/2013	LAB	0	1	1	6	11	2012-09-06	5	2	3	0	ID38	0
11/18/2013	LAB	0	2	2	18	12	2012-09-06	16	5	5	1	ID38	0
11/18/2013	LAB	0	1	1	5	12	2012-09-06	16	5	4	0	ID38	0
11/18/2013	LAB	0	2	2	6	13	2012-09-06	19	5	4	0	ID38	0
11/18/2013	LAB	0	1	1	10	13	2012-09-06	19	5	5	1	ID38	0
11/18/2013	LAB	0	2	2	10	14	2012-09-06	8	3	3	1	ID38	0
11/18/2013	LAB	0	1	1	11	14	2012-09-06	8	3	3	1	ID38	0
11/18/2013	LAB	0	2	2	15	15	2012-09-06	13	4	3	0	ID38	0
11/18/2013	LAB	0	1	1	8	15	2012-09-06	13	4	2	0	ID38	0
11/18/2013	LAB	0	2	2	11	16	2012-09-06	15	4	4	1	ID38	0
11/18/2013	LAB	0	1	1	13	16	2012-09-06	15	4	5	0	ID38	0
11/18/2013	LAB	0	2	2	7	17	2012-09-06	11	3	3	1	ID38	0
11/18/2013	LAB	0	1	1	14	17	2012-09-06	11	3	4	0	ID38	0
11/18/2013	LAB	0	2	2	3	18	2012-09-06	14	4	3	0	ID38	0
11/18/2013	LAB	0	1	1	16	18	2012-09-06	14	4	3	0	ID38	0
11/18/2013	LAB	0	2	2	1	19	2012-10-06	3	1	1	1	ID38	0
11/18/2013	LAB	0	1	1	4	19	2012-10-06	3	1	2	0	ID38	0
11/18/2013	LAB	0	2	2	8	20	2012-11-06	6	2	1	0	ID38	0
11/18/2013	LAB	0	1	1	7	20	2012-11-06	6	2	2	1	ID38	0
11/15/2013	LAB	0	1	1	19	1	NA	22	6	5	0	ID39	0
11/15/2013	LAB	0	2	2	16	1	NA	22	6	5	0	ID39	0
11/15/2013	LAB	0	1	1	15	2	NA	21	6	6	1	ID39	0
11/15/2013	LAB	0	2	2	2	2	NA	21	6	5	0	ID39	0
11/15/2013	LAB	0	1	1	3	3	NA	20	6	6	1	ID39	0
11/15/2013	LAB	0	2	2	13	3	NA	20	6	6	1	ID39	0
11/15/2013	LAB	0	1	1	18	4	6/17/2011	13	4	4	1	ID39	0
11/15/2013	LAB	0	2	2	12	4	6/17/2011	13	4	3	0	ID39	0
11/15/2013	LAB	0	1	1	17	5	6/17/2011	17	5	4	0	ID39	0
11/15/2013	LAB	0	2	2	20	5	6/17/2011	17	5	4	0	ID39	0
11/15/2013	LAB	0	1	1	20	6	6/17/2011	10	3	3	1	ID39	0
11/15/2013	LAB	0	2	2	19	6	6/17/2011	10	3	3	1	ID39	0
11/15/2013	LAB	0	1	1	2	7	6/20/2011	0	1	1	1	ID39	0
11/15/2013	LAB	0	2	2	5	7	6/20/2011	0	1	1	1	ID39	0
11/15/2013	LAB	0	1	1	12	8	6/20/2011	1	1	1	1	ID39	0
11/15/2013	LAB	0	2	2	9	8	6/20/2011	1	1	1	1	ID39	0
11/15/2013	LAB	0	1	1	1	9	2011-04-07	4	2	3	0	ID39	0
11/15/2013	LAB	0	2	2	14	9	2011-04-07	4	2	1	0	ID39	0
11/15/2013	LAB	0	1	1	9	10	2012-08-06	9	3	5	0	ID39	0
11/15/2013	LAB	0	2	2	17	10	2012-08-06	9	3	2	0	ID39	0
11/15/2013	LAB	0	1	1	6	11	2012-09-06	5	2	3	0	ID39	0
11/15/2013	LAB	0	2	2	4	11	2012-09-06	5	2	2	1	ID39	0
11/15/2013	LAB	0	1	1	5	12	2012-09-06	16	5	6	0	ID39	0
11/15/2013	LAB	0	2	2	18	12	2012-09-06	16	5	4	0	ID39	0
11/15/2013	LAB	0	1	1	10	13	2012-09-06	19	5	6	0	ID39	0
11/15/2013	LAB	0	2	2	6	13	2012-09-06	19	5	5	1	ID39	0
11/15/2013	LAB	0	1	1	11	14	2012-09-06	8	3	3	1	ID39	0
11/15/2013	LAB	0	2	2	10	14	2012-09-06	8	3	3	1	ID39	0
11/15/2013	LAB	0	1	1	8	15	2012-09-06	13	4	5	0	ID39	0
11/15/2013	LAB	0	2	2	15	15	2012-09-06	13	4	4	1	ID39	0
11/15/2013	LAB	0	1	1	13	16	2012-09-06	15	4	5	0	ID39	0
11/15/2013	LAB	0	2	2	11	16	2012-09-06	15	4	4	1	ID39	0
11/15/2013	LAB	0	1	1	14	17	2012-09-06	11	3	3	1	ID39	0
11/15/2013	LAB	0	2	2	7	17	2012-09-06	11	3	3	1	ID39	0
11/15/2013	LAB	0	1	1	16	18	2012-09-06	14	4	4	1	ID39	0
11/15/2013	LAB	0	2	2	3	18	2012-09-06	14	4	4	1	ID39	0
11/15/2013	LAB	0	1	1	4	19	2012-10-06	3	1	2	0	ID39	0
11/15/2013	LAB	0	2	2	1	19	2012-10-06	3	1	1	1	ID39	0
11/15/2013	LAB	0	1	1	7	20	2012-11-06	6	2	4	0	ID39	0
11/15/2013	LAB	0	2	2	8	20	2012-11-06	6	2	2	1	ID39	0
11/22/2013	LAB	0	1	1	19	1	NA	22	6	5	0	ID40	1
11/22/2013	LAB	0	2	2	16	1	NA	22	6	5	0	ID40	1
11/22/2013	LAB	0	1	1	15	2	NA	21	6	5	0	ID40	1
11/22/2013	LAB	0	2	2	2	2	NA	21	6	5	0	ID40	1
11/22/2013	LAB	0	1	1	3	3	NA	20	6	6	1	ID40	1
11/22/2013	LAB	0	2	2	13	3	NA	20	6	5	0	ID40	1
11/22/2013	LAB	0	1	1	18	4	6/17/2011	13	4	2	0	ID40	1
11/22/2013	LAB	0	2	2	12	4	6/17/2011	13	4	4	1	ID40	1
11/22/2013	LAB	0	1	1	17	5	6/17/2011	17	5	3	0	ID40	1
11/22/2013	LAB	0	2	2	20	5	6/17/2011	17	5	4	0	ID40	1
11/22/2013	LAB	0	1	1	20	6	6/17/2011	10	3	2	0	ID40	1
11/22/2013	LAB	0	2	2	19	6	6/17/2011	10	3	3	1	ID40	1
11/22/2013	LAB	0	1	1	2	7	6/20/2011	0	1	4	0	ID40	1
11/22/2013	LAB	0	2	2	5	7	6/20/2011	0	1	1	1	ID40	1
11/22/2013	LAB	0	1	1	12	8	6/20/2011	1	1	1	1	ID40	1
11/22/2013	LAB	0	2	2	9	8	6/20/2011	1	1	1	1	ID40	1
11/22/2013	LAB	0	1	1	1	9	2011-04-07	4	2	5	0	ID40	1
11/22/2013	LAB	0	2	2	14	9	2011-04-07	4	2	1	0	ID40	1
11/22/2013	LAB	0	1	1	9	10	2012-08-06	9	3	1	0	ID40	1
11/22/2013	LAB	0	2	2	17	10	2012-08-06	9	3	3	1	ID40	1
11/22/2013	LAB	0	1	1	6	11	2012-09-06	5	2	2	1	ID40	1
11/22/2013	LAB	0	2	2	4	11	2012-09-06	5	2	2	1	ID40	1
11/22/2013	LAB	0	1	1	5	12	2012-09-06	16	5	5	1	ID40	1
11/22/2013	LAB	0	2	2	18	12	2012-09-06	16	5	5	1	ID40	1
11/22/2013	LAB	0	1	1	10	13	2012-09-06	19	5	6	0	ID40	1
11/22/2013	LAB	0	2	2	6	13	2012-09-06	19	5	4	0	ID40	1
11/22/2013	LAB	0	1	1	11	14	2012-09-06	8	3	2	0	ID40	1
11/22/2013	LAB	0	2	2	10	14	2012-09-06	8	3	3	1	ID40	1
11/22/2013	LAB	0	1	1	8	15	2012-09-06	13	4	3	0	ID40	1
11/22/2013	LAB	0	2	2	15	15	2012-09-06	13	4	4	1	ID40	1
11/22/2013	LAB	0	1	1	13	16	2012-09-06	15	4	3	0	ID40	1
11/22/2013	LAB	0	2	2	11	16	2012-09-06	15	4	4	1	ID40	1
11/22/2013	LAB	0	1	1	14	17	2012-09-06	11	3	2	0	ID40	1
11/22/2013	LAB	0	2	2	7	17	2012-09-06	11	3	3	1	ID40	1
11/22/2013	LAB	0	1	1	16	18	2012-09-06	14	4	3	0	ID40	1
11/22/2013	LAB	0	2	2	3	18	2012-09-06	14	4	3	0	ID40	1
11/22/2013	LAB	0	2	2	1	19	2012-10-06	3	1	1	1	ID40	1
11/22/2013	LAB	0	1	1	4	19	2012-10-06	3	1	2	0	ID40	1
11/22/2013	LAB	0	1	1	7	20	2012-11-06	6	2	1	0	ID40	1
11/22/2013	LAB	0	2	2	8	20	2012-11-06	6	2	2	1	ID40	1
11/15/2013	LAB	0	1	1	19	1	NA	22	6	5	0	ID41	0
11/15/2013	LAB	0	2	2	16	1	NA	22	6	5	0	ID41	0
11/15/2013	LAB	0	1	1	15	2	NA	21	6	6	1	ID41	0
11/15/2013	LAB	0	2	2	2	2	NA	21	6	6	1	ID41	0
11/15/2013	LAB	0	1	1	3	3	NA	20	6	6	1	ID41	0
11/15/2013	LAB	0	2	2	13	3	NA	20	6	6	1	ID41	0
11/15/2013	LAB	0	1	1	18	4	6/17/2011	13	4	2	0	ID41	0
11/15/2013	LAB	0	2	2	12	4	6/17/2011	13	4	3	0	ID41	0
11/15/2013	LAB	0	1	1	17	5	6/17/2011	17	5	3	0	ID41	0
11/15/2013	LAB	0	2	2	20	5	6/17/2011	17	5	4	0	ID41	0
11/15/2013	LAB	0	1	1	20	6	6/17/2011	10	3	2	0	ID41	0
11/15/2013	LAB	0	2	2	19	6	6/17/2011	10	3	3	1	ID41	0
11/15/2013	LAB	0	1	1	2	7	6/20/2011	0	1	1	1	ID41	0
11/15/2013	LAB	0	2	2	5	7	6/20/2011	0	1	1	1	ID41	0
11/15/2013	LAB	0	1	1	12	8	6/20/2011	1	1	1	1	ID41	0
11/15/2013	LAB	0	2	2	9	8	6/20/2011	1	1	1	1	ID41	0
11/15/2013	LAB	0	1	1	1	9	2011-04-07	4	2	2	1	ID41	0
11/15/2013	LAB	0	2	2	14	9	2011-04-07	4	2	1	0	ID41	0
11/15/2013	LAB	0	1	1	9	10	2012-08-06	9	3	2	0	ID41	0
11/15/2013	LAB	0	2	2	17	10	2012-08-06	9	3	2	0	ID41	0
11/15/2013	LAB	0	1	1	6	11	2012-09-06	5	2	1	0	ID41	0
11/15/2013	LAB	0	2	2	4	11	2012-09-06	5	2	2	1	ID41	0
11/15/2013	LAB	0	1	1	5	12	2012-09-06	16	5	4	0	ID41	0
11/15/2013	LAB	0	2	2	18	12	2012-09-06	16	5	4	0	ID41	0
11/15/2013	LAB	0	1	1	10	13	2012-09-06	19	5	6	0	ID41	0
11/15/2013	LAB	0	2	2	6	13	2012-09-06	19	5	5	1	ID41	0
11/15/2013	LAB	0	1	1	11	14	2012-09-06	8	3	2	0	ID41	0
11/15/2013	LAB	0	2	2	10	14	2012-09-06	8	3	3	1	ID41	0
11/15/2013	LAB	0	1	1	8	15	2012-09-06	13	4	3	0	ID41	0
11/15/2013	LAB	0	2	2	15	15	2012-09-06	13	4	3	0	ID41	0
11/15/2013	LAB	0	1	1	13	16	2012-09-06	15	4	3	0	ID41	0
11/15/2013	LAB	0	2	2	11	16	2012-09-06	15	4	4	1	ID41	0
11/15/2013	LAB	0	1	1	14	17	2012-09-06	11	3	2	0	ID41	0
11/15/2013	LAB	0	2	2	7	17	2012-09-06	11	3	3	1	ID41	0
11/15/2013	LAB	0	1	1	16	18	2012-09-06	14	4	2	0	ID41	0
11/15/2013	LAB	0	2	2	3	18	2012-09-06	14	4	3	0	ID41	0
11/15/2013	LAB	0	2	2	1	19	2012-10-06	3	1	1	1	ID41	0
11/15/2013	LAB	0	1	1	4	19	2012-10-06	3	1	2	0	ID41	0
11/15/2013	LAB	0	1	1	7	20	2012-11-06	6	2	2	1	ID41	0
11/15/2013	LAB	0	2	2	8	20	2012-11-06	6	2	2	1	ID41	0
11/13/2013	LAB	0	1	1	19	1	NA	22	6	6	1	ID42	0
11/13/2013	LAB	0	2	2	16	1	NA	22	6	6	1	ID42	0
11/13/2013	LAB	0	1	1	15	2	NA	21	6	6	1	ID42	0
11/13/2013	LAB	0	2	2	2	2	NA	21	6	6	1	ID42	0
11/13/2013	LAB	0	1	1	3	3	NA	20	6	6	1	ID42	0
11/13/2013	LAB	0	2	2	13	3	NA	20	6	6	1	ID42	0
11/13/2013	LAB	0	1	1	18	4	6/17/2011	13	4	4	1	ID42	0
11/13/2013	LAB	0	2	2	12	4	6/17/2011	13	4	4	1	ID42	0
11/13/2013	LAB	0	1	1	17	5	6/17/2011	17	5	5	1	ID42	0
11/13/2013	LAB	0	2	2	20	5	6/17/2011	17	5	5	1	ID42	0
11/13/2013	LAB	0	1	1	20	6	6/17/2011	10	3	2	0	ID42	0
11/13/2013	LAB	0	2	2	19	6	6/17/2011	10	3	3	1	ID42	0
11/13/2013	LAB	0	1	1	2	7	6/20/2011	0	1	1	1	ID42	0
11/13/2013	LAB	0	2	2	5	7	6/20/2011	0	1	2	0	ID42	0
11/13/2013	LAB	0	1	1	12	8	6/20/2011	1	1	1	1	ID42	0
11/13/2013	LAB	0	2	2	9	8	6/20/2011	1	1	1	1	ID42	0
11/13/2013	LAB	0	2	2	14	9	2011-04-07	4	2	1	0	ID42	0
11/13/2013	LAB	0	1	1	1	9	2011-04-07	4	2	2	1	ID42	0
11/13/2013	LAB	0	1	1	9	10	2012-08-06	9	3	2	0	ID42	0
11/13/2013	LAB	0	2	2	17	10	2012-08-06	9	3	3	1	ID42	0
11/13/2013	LAB	0	1	1	6	11	2012-09-06	5	2	3	0	ID42	0
11/13/2013	LAB	0	2	2	4	11	2012-09-06	5	2	2	1	ID42	0
11/13/2013	LAB	0	1	1	5	12	2012-09-06	16	5	5	1	ID42	0
11/13/2013	LAB	0	2	2	18	12	2012-09-06	16	5	5	1	ID42	0
11/13/2013	LAB	0	1	1	10	13	2012-09-06	19	5	6	0	ID42	0
11/13/2013	LAB	0	2	2	6	13	2012-09-06	19	5	6	0	ID42	0
11/13/2013	LAB	0	1	1	11	14	2012-09-06	8	3	2	0	ID42	0
11/13/2013	LAB	0	2	2	10	14	2012-09-06	8	3	2	0	ID42	0
11/13/2013	LAB	0	1	1	8	15	2012-09-06	13	4	5	0	ID42	0
11/13/2013	LAB	0	2	2	15	15	2012-09-06	13	4	5	0	ID42	0
11/13/2013	LAB	0	1	1	13	16	2012-09-06	15	4	5	0	ID42	0
11/13/2013	LAB	0	2	2	11	16	2012-09-06	15	4	5	0	ID42	0
11/13/2013	LAB	0	1	1	14	17	2012-09-06	11	3	3	1	ID42	0
11/13/2013	LAB	0	2	2	7	17	2012-09-06	11	3	3	1	ID42	0
11/13/2013	LAB	0	1	1	16	18	2012-09-06	14	4	4	1	ID42	0
11/13/2013	LAB	0	2	2	3	18	2012-09-06	14	4	4	1	ID42	0
11/13/2013	LAB	0	1	1	4	19	2012-10-06	3	1	3	0	ID42	0
11/13/2013	LAB	0	2	2	1	19	2012-10-06	3	1	1	1	ID42	0
11/13/2013	LAB	0	1	1	7	20	2012-11-06	6	2	2	1	ID42	0
11/13/2013	LAB	0	2	2	8	20	2012-11-06	6	2	2	1	ID42	0
2013-04-12	LAB	0	1	1	19	1	NA	22	6	5	0	ID43	0
2013-04-12	LAB	0	2	2	16	1	NA	22	6	6	1	ID43	0
2013-04-12	LAB	0	1	1	15	2	NA	21	6	6	1	ID43	0
2013-04-12	LAB	0	2	2	2	2	NA	21	6	4	0	ID43	0
2013-04-12	LAB	0	1	1	3	3	NA	20	6	5	0	ID43	0
2013-04-12	LAB	0	2	2	13	3	NA	20	6	4	0	ID43	0
2013-04-12	LAB	0	1	1	18	4	6/17/2011	13	4	4	1	ID43	0
2013-04-12	LAB	0	2	2	12	4	6/17/2011	13	4	5	0	ID43	0
2013-04-12	LAB	0	1	1	17	5	6/17/2011	17	5	2	0	ID43	0
2013-04-12	LAB	0	2	2	20	5	6/17/2011	17	5	4	0	ID43	0
2013-04-12	LAB	0	1	1	20	6	6/17/2011	10	3	5	0	ID43	0
2013-04-12	LAB	0	2	2	19	6	6/17/2011	10	3	3	1	ID43	0
2013-04-12	LAB	0	1	1	2	7	6/20/2011	0	1	2	0	ID43	0
2013-04-12	LAB	0	2	2	5	7	6/20/2011	0	1	2	0	ID43	0
2013-04-12	LAB	0	1	1	12	8	6/20/2011	1	1	1	1	ID43	0
2013-04-12	LAB	0	2	2	9	8	6/20/2011	1	1	2	0	ID43	0
2013-04-12	LAB	0	2	2	14	9	2011-04-07	4	2	2	1	ID43	0
2013-04-12	LAB	0	1	1	1	9	2011-04-07	4	2	3	0	ID43	0
2013-04-12	LAB	0	1	1	9	10	2012-08-06	9	3	2	0	ID43	0
2013-04-12	LAB	0	2	2	17	10	2012-08-06	9	3	2	0	ID43	0
2013-04-12	LAB	0	1	1	6	11	2012-09-06	5	2	2	1	ID43	0
2013-04-12	LAB	0	2	2	4	11	2012-09-06	5	2	2	1	ID43	0
2013-04-12	LAB	0	1	1	5	12	2012-09-06	16	5	5	1	ID43	0
2013-04-12	LAB	0	2	2	18	12	2012-09-06	16	5	5	1	ID43	0
2013-04-12	LAB	0	1	1	10	13	2012-09-06	19	5	4	0	ID43	0
2013-04-12	LAB	0	2	2	6	13	2012-09-06	19	5	4	0	ID43	0
2013-04-12	LAB	0	1	1	11	14	2012-09-06	8	3	3	1	ID43	0
2013-04-12	LAB	0	2	2	10	14	2012-09-06	8	3	2	0	ID43	0
2013-04-12	LAB	0	1	1	8	15	2012-09-06	13	4	3	0	ID43	0
2013-04-12	LAB	0	2	2	15	15	2012-09-06	13	4	5	0	ID43	0
2013-04-12	LAB	0	1	1	13	16	2012-09-06	15	4	3	0	ID43	0
2013-04-12	LAB	0	2	2	11	16	2012-09-06	15	4	4	1	ID43	0
2013-04-12	LAB	0	1	1	14	17	2012-09-06	11	3	3	1	ID43	0
2013-04-12	LAB	0	2	2	7	17	2012-09-06	11	3	2	0	ID43	0
2013-04-12	LAB	0	1	1	16	18	2012-09-06	14	4	3	0	ID43	0
2013-04-12	LAB	0	2	2	3	18	2012-09-06	14	4	5	0	ID43	0
2013-04-12	LAB	0	1	1	4	19	2012-10-06	3	1	1	1	ID43	0
2013-04-12	LAB	0	2	2	1	19	2012-10-06	3	1	1	1	ID43	0
2013-04-12	LAB	0	1	1	7	20	2012-11-06	6	2	1	0	ID43	0
2013-04-12	LAB	0	2	2	8	20	2012-11-06	6	2	2	1	ID43	0
11/13/2013	LAB	0	1	1	19	1	NA	22	6	4	0	ID44	0
11/13/2013	LAB	0	2	2	16	1	NA	22	6	5	0	ID44	0
11/13/2013	LAB	0	1	1	15	2	NA	21	6	5	0	ID44	0
11/13/2013	LAB	0	2	2	2	2	NA	21	6	5	0	ID44	0
11/13/2013	LAB	0	1	1	3	3	NA	20	6	4	0	ID44	0
11/13/2013	LAB	0	2	2	13	3	NA	20	6	4	0	ID44	0
11/13/2013	LAB	0	1	1	18	4	6/17/2011	13	4	2	0	ID44	0
11/13/2013	LAB	0	2	2	12	4	6/17/2011	13	4	3	0	ID44	0
11/13/2013	LAB	0	1	1	17	5	6/17/2011	17	5	2	0	ID44	0
11/13/2013	LAB	0	2	2	20	5	6/17/2011	17	5	4	0	ID44	0
[truncated: 2,229 more rows]

## Sheet: Data Legend
Header	Desc.
Date	Date when aging survey occurred
Location	Location where aging survey occurred; BI = Bird Island, BS = Banter See, GI = Gull Island, LI = Little Island, LAB = Laboratory
Rphase	Number of previous trials without or with the tool
Tool	Tool use; 1 = Tool not used, 2 = Tool used
Phase	Testing phase; 1 - 2 for direct testing sites, 1 - 5 for learning-phase sites
Sample	Sample number within phase
Number	Chick ID number
Hatch Date	Estimated date of chick hatch
Day Age	Age of chick at survey
Group Age	Group age of chick at survey
Estimated Group	Age estimate of processor
Correct	Binary response of correct/incorrect; 0 = incorrect, 1 = correct
Processor	Procesor ID
EXP	Experience value; 0 = no prior experience working with any birds, 1 = Field: <1 year working with birds/Lab: any previous experience with birds], 2 = 1+ years working with Common Terns

## Sheet: Responses
Tool	Processor	Date	Feature used most
1	ID17	11/15/2013	Sizing ruler on pictures
2	ID17	11/15/2013	Feathers on wing
1	ID18	11/15/2013	Feathers on wing
2	ID18	11/15/2013	Feathers on wing
1	ID19	11/13/2013	Feathers on wing
2	ID19	11/13/2013	Descriptions of feathers
1	ID20	2013-04-12	Sizing ruler on pictures
2	ID20	2013-04-12	Feathers on wing
1	ID21	11/15/2013	Feathers on wing
2	ID21	11/15/2013	Feathers on wing
1	ID22	2013-02-12	Sizing ruler on pictures
2	ID22	2013-02-12	Feathers on wing
1	ID23	11/18/2013	Feathers on wing
2	ID23	11/18/2013	Feathers on wing
1	ID24	11/15/2013	Sizing ruler on pictures
2	ID24	11/15/2013	Feathers on wing
1	ID25	2013-04-12	Feathers on body
2	ID25	2013-04-12	Descriptions of feathers
1	ID26	2013-04-12	Feathers on body
2	ID26	2013-04-12	Feathers on body
1	ID27	2013-04-12	Feathers on wing
2	ID27	2013-04-12	Feathers on wing
1	ID28	2013-02-12	Feathers on body
2	ID28	2013-02-12	Feathers on wing
1	ID29	2013-02-12	Feathers on body
2	ID29	2013-02-12	Feathers on wing
1	ID30	11/13/2013	Feathers on wing
2	ID30	11/13/2013	Feathers on wing
1	ID31	11/13/2013	Feathers on body
2	ID31	11/13/2013	Feathers on wing
1	ID100	11/13/2013	Feathers on body
2	ID100	11/13/2013	Descriptions of feathers
1	ID32	2013-04-12	Feathers on body
2	ID32	2013-04-12	Feathers on body
1	ID33	11/15/2013	Feathers on wing
2	ID33	11/15/2013	Feathers on body
1	ID34	11/15/2013	Feathers on body
2	ID34	11/15/2013	Feathers on wing
1	ID35	11/15/2013	Feathers on wing
2	ID35	11/15/2013	Descriptions of feathers
1	ID36	11/13/2013	Sizing ruler on pictures
2	ID36	11/13/2013	Feathers on body
1	ID37	2013-02-12	Sizing ruler on pictures
2	ID37	2013-02-12	Feathers on body
1	ID38	11/18/2013	Feathers on wing
2	ID38	11/18/2013	Descriptions of feathers
1	ID39	11/15/2013	Feathers on wing
2	ID39	11/15/2013	Feathers on wing
1	ID40	11/22/2013	Feathers on wing
2	ID40	11/22/2013	Descriptions of feathers
1	ID41	11/15/2013	Feathers on wing
2	ID41	11/15/2013	Feathers on wing
1	ID14	2013-04-12	Sizing ruler on pictures
2	ID14	2013-04-12	Feathers on body
1	ID15	2013-04-12	Feathers on body
2	ID15	2013-04-12	Feathers on body
1	ID16	11/15/2013	Feathers on body
2	ID16	11/15/2013	Sizing ruler on pictures
1	ID42	11/13/2013	Feathers on wing
2	ID42	11/13/2013	Feathers on body
1	ID43	2013-04-12	Sizing ruler on pictures
2	ID43	2013-04-12	Feathers on wing
1	ID44	11/13/2013	Feathers on body
2	ID44	11/13/2013	Feathers on wing
1	ID45	11/22/2013	Feathers on body
2	ID45	11/22/2013	Descriptions of feathers
1	ID46	2013-04-12	Feathers on wing
2	ID46	2013-04-12	Feathers on wing
1	ID47	11/22/2013	Feathers on wing
2	ID47	11/22/2013	Feathers on wing
1	ID48	11/22/2013	Feathers on wing
2	ID48	11/22/2013	Feathers on wing
1	ID49	11/15/2013	Feathers on wing
2	ID49	11/15/2013	Feathers on wing
1	ID50	2013-04-12	Feathers on wing
2	ID50	2013-04-12	Feathers on wing
1	ID51	11/13/2013	Feathers on wing
2	ID51	11/13/2013	Feathers on wing
1	ID52	11/22/2013	Feathers on wing
2	ID52	11/22/2013	Feathers on wing
1	ID53	2013-02-12	Feathers on wing
2	ID53	2013-02-12	Feathers on body
1	ID54	2013-04-12	Feathers on wing
2	ID54	2013-04-12	Feathers on wing
1	ID55	11/13/2013	Sizing ruler on pictures
2	ID55	11/13/2013	Feathers on wing
1	ID56	11/22/2013	Feathers on body
2	ID56	11/22/2013	Feathers on wing
1	ID57	2013-02-12	Feathers on body
2	ID57	2013-02-12	Descriptions of feathers
1	ID58	11/15/2013	Feathers on body
2	ID58	11/15/2013	Feathers on body
1	ID59	11/15/2013	Feathers on body
2	ID59	11/15/2013	Feathers on wing
1	ID60	11/22/2013	Feathers on wing
2	ID60	11/22/2013	Descriptions of feathers
1	ID61	2013-04-12	Sizing ruler on pictures
2	ID61	2013-04-12	Feathers on body
1	ID62	11/15/2013	Sizing ruler on pictures
2	ID62	11/15/2013	Feathers on wing
1	ID63	11/22/2013	Feathers on body
2	ID63	11/22/2013	Feathers on body
1	ID64	11/13/2013	Sizing ruler on pictures
2	ID64	11/13/2013	Feathers on wing
1	ID65	11/15/2013	Feathers on wing
2	ID65	11/15/2013	Feathers on body
1	ID66	2013-04-12	Feathers on wing
2	ID66	2013-04-12	Feathers on wing
1	ID67	11/15/2013	Feathers on wing
2	ID67	11/15/2013	Feathers on wing
1	ID68	2013-04-12	Feathers on body
2	ID68	2013-04-12	Feathers on body
1	ID69	2013-04-12	Sizing ruler on pictures
2	ID69	2013-04-12	Egg tooth presence
1	ID70	11/13/2013	Feathers on wing
2	ID70	11/13/2013	Feathers on wing
1	ID71	11/15/2013	Feathers on wing
2	ID71	11/15/2013	Feathers on wing
1	ID72	11/18/2013	Feathers on body
2	ID72	11/18/2013	Feathers on body
1	ID73	11/15/2013	Feathers on body
2	ID73	11/15/2013	Feathers on wing
1	ID74	11/13/2013	Feathers on body
2	ID74	11/13/2013	Feathers on wing
1	ID75	2013-04-12	Feathers on body
2	ID75	2013-04-12	Feathers on wing
1	ID76	11/22/2013	Feathers on wing
2	ID76	11/22/2013	Descriptions of feathers
1	ID77	11/15/2013	Feathers on body
2	ID77	11/15/2013	Feathers on wing
1	ID78	11/15/2013	Feathers on wing
2	ID78	11/15/2013	Feathers on body
1	ID79	11/15/2013	Feathers on wing
2	ID79	11/15/2013	Feathers on wing
1	ID80	11/15/2013	Feathers on wing
2	ID80	11/15/2013	Feathers on wing
1	ID81	11/13/2013	Feathers on wing
2	ID81	11/13/2013	Feathers on wing
1	ID82	11/18/2013	Feathers on wing
2	ID82	11/18/2013	Feathers on wing
1	ID83	11/21/2013	Feathers on body
2	ID83	11/21/2013	Feathers on wing
1	ID84	2013-02-12	Feathers on body
2	ID84	2013-02-12	Feathers on wing
1	ID85	11/13/2013	Feathers on body
2	ID85	11/13/2013	Descriptions of feathers
1	ID86	11/21/2013	Feathers on body
2	ID86	11/21/2013	Feathers on body
1	ID87	11/13/2013	Feathers on wing
2	ID87	11/13/2013	Feathers on wing
1	ID88	11/22/2013	Feathers on body
2	ID88	11/22/2013	Feathers on wing
1	ID89	2013-04-12	Feathers on body
2	ID89	2013-04-12	Sizing ruler on pictures
1	ID90	11/13/2013	Feathers on wing
2	ID90	11/13/2013	Descriptions of feathers
1	ID91	11/22/2013	Feathers on wing
2	ID91	11/22/2013	Egg tooth presence
1	ID92	2013-02-12	Feathers on body
2	ID92	2013-02-12	Feathers on wing
1	ID93	11/15/2013	Feathers on wing
2	ID93	11/15/2013	Feathers on body
1	ID94	2013-04-12	Feathers on body
2	ID94	2013-04-12	Feathers on wing
1	ID95	11/13/2013	Sizing ruler on pictures
2	ID95	11/13/2013	Feathers on body
1	ID96	11/15/2013	Feathers on wing
2	ID96	11/15/2013	Feathers on body
1	ID97	11/22/2013	Feathers on body
2	ID97	11/22/2013	Feathers on wing
1	ID98	11/13/2013	Feathers on body
2	ID98	11/13/2013	Feathers on wing
1	ID99	2013-02-12	Feathers on body
2	ID99	2013-02-12	Descriptions of feathers

## Sheet: Responses Legend
Header	Desc.
Tool	Tool use; 1 = Tool not used, 2 = Tool used
Processor	Procesor ID
Date	Date when aging survey occurred
Feature most used	Response of what indicator was used the most during (1) trials without the tool and (2) trials with the tool. Responses after a trial without tool use: Feathers on body, Feathers on wing, Sizing ruler on pictures, Egg tooth presence; Responses after trial with tool use: Descriptions of feathers, Egg tooth presence, Feathers on body, Feathers on wing, Descriptions of feathers
